# Supplementary material for: Dicyclo­hexyl­ammonium 2-methoxy­benzoate
Source: Acta Crystallogr Sect E Struct Rep Online. 2008 Apr 2;64(Pt 5):o774–5. doi: 10.1107/S1600536808007587 (PMC2961178; doi:10.1107/S1600536808007587)
Supplement: Supplementary file 1 [file e-64-0o774-sup1.cif]

##############################################################################
###                                                                        ###
###        Electronic paper (Acta Crystallographica Section E)             ###
###                                                                        ###
##############################################################################
#                                                                            #
# This CIF contains the data in a paper accepted for publication in Acta     #
# Crystallographica Section E. It conforms to the requirements of Notes      #
# for Authors for Section E, and has been peer reviewed under the auspices   #
# of the IUCr Commission on Journals.                                        #
#                                                                            #
# Full details of the Crystallographic Information File format               #
# are given in the paper "The Crystallographic Information File (CIF):       #
# a New Standard Archive File for Crystallography" by S. R. Hall, F. H.      #
# Allen and I. D. Brown [Acta Cryst. (1991), A47, 655-685].                  #
#                                                                            #
# The current version of the core CIF dictionary is obtainable from          #
# ftp://ftp.iucr.org/pub/cif_core.dic. The current version number is 2.4.    #
#                                                                            #
# Software is freely available for graphical display of the structure(s) in  #
# this CIF.  For information consult the CIF home page http://www.iucr.org/  #
# cif/home.html                                                              #
#                                                                            #
# This file may be used for bona fide research purposes within the           #
# scientific community so long as proper attribution is given to the journal # 
# article from which it was obtained.                                        #
#                                                                            #
##############################################################################
                                             
data_I
_audit_creation_method     SHELXL-97
_chemical_name_systematic
;
dicyclohexylamonium 2-methoxybenzoate
;
_chemical_name_common     ?
_chemical_formula_moiety     'C12 H24 N +, C8 H7 O3 -'
_chemical_formula_sum     'C20 H31 N O3'
_chemical_formula_iupac     'C12 H24 N +, C8 H7 O3 -'
_chemical_formula_weight     333.46
_chemical_melting_point     416
_symmetry_cell_setting     monoclinic
_symmetry_space_group_name_H-M     'P 21/c'
_symmetry_space_group_name_Hall     '-P 2ybc'
loop_
    _symmetry_equiv_pos_as_xyz
    'x, y, z'
    '-x, y+1/2, -z+1/2'
    '-x, -y, -z'
    'x, -y-1/2, z-1/2'
_cell_length_a     9.2798(5)
_cell_length_b     17.7978(9)
_cell_length_c     12.1513(7)
_cell_angle_alpha     90.00
_cell_angle_beta     104.720(5)
_cell_angle_gamma     90.00
_cell_volume     1941.04(18)
_cell_formula_units_Z     4
_cell_measurement_reflns_used     742
_cell_measurement_theta_min     6.4
_cell_measurement_theta_max     21.2
_cell_measurement_temperature     293.0(10)
_cell_measurement_pressure     101.0(10)
_exptl_crystal_description     prismatic
_exptl_crystal_colour     colourless
_exptl_crystal_size_max     0.62
_exptl_crystal_size_mid     0.41
_exptl_crystal_size_min     0.35
_exptl_crystal_density_diffrn     1.141
_exptl_crystal_density_meas     ?
_exptl_crystal_density_method     'not measured'
_exptl_crystal_F_000     728
_exptl_absorpt_coefficient_mu     0.076
_exptl_absorpt_correction_type     none
_exptl_absorpt_process_details     ?
_exptl_absorpt_correction_T_min     ?
_exptl_absorpt_correction_T_max     ?
_exptl_special_details
;
;
_diffrn_ambient_temperature     293.0(10)
_diffrn_radiation_type     MoK\a
_diffrn_radiation_wavelength     0.71073
_diffrn_radiation_source     'fine-focus sealed tube'
_diffrn_radiation_monochromator     graphite
_diffrn_measurement_device_type
;
Oxford Diffraction Xcalibur CCD diffractometer
;
_diffrn_measurement_method     '\w scans'
_diffrn_detector_area_resol_mean     ?
_diffrn_reflns_number     19673
_diffrn_reflns_av_R_equivalents     0.0422
_diffrn_reflns_av_sigmaI/netI     0.0372
_diffrn_reflns_theta_min     4.12
_diffrn_reflns_theta_max     26.00
_diffrn_reflns_theta_full     26.00
_diffrn_measured_fraction_theta_max     0.993
_diffrn_measured_fraction_theta_full     0.993
_diffrn_reflns_limit_h_min     -11
_diffrn_reflns_limit_h_max     11
_diffrn_reflns_limit_k_min     -21
_diffrn_reflns_limit_k_max     21
_diffrn_reflns_limit_l_min     -14
_diffrn_reflns_limit_l_max     14
_diffrn_standards_number     0
_diffrn_standards_interval_count     ?
_diffrn_standards_interval_time     ?
_diffrn_standards_decay_%     ?
_refine_special_details
;
Refinement of <i>F</i>^2^ against ALL reflections. The weighted <i>R</i>-factor
<i>wR</i> and goodness of fit <i>S</i> are based on <i>F</i>^2^, conventional
<i>R</i>-factors <i>R</i> are based on <i>F</i>, with <i>F</i> set to zero for
negative <i>F</i>^2^. The threshold expression of <i>F</i>^2^ >
\s(<i>F</i>^2^) is used only for calculating <i>R</i>-factors(gt) <i>etc</i>.
and is not relevant to the choice of reflections for refinement.
<i>R</i>-factors based on <i>F</i>^2^ are statistically about twice as large
as those based on <i>F</i>, and <i>R</i>- factors based on ALL data will be
even larger.
;
_reflns_number_total     3789
_reflns_number_gt     2750
_reflns_threshold_expression     >2sigma(I)
_refine_ls_structure_factor_coef     Fsqd
_refine_ls_matrix_type     full
_refine_ls_R_factor_all     0.0979
_refine_ls_R_factor_gt     0.0677
_refine_ls_wR_factor_gt     0.1555
_refine_ls_wR_factor_ref     0.1746
_refine_ls_goodness_of_fit_ref     1.031
_refine_ls_restrained_S_all     1.031
_refine_ls_number_reflns     3789
_refine_ls_number_parameters     225
_refine_ls_number_restraints     0
_refine_ls_number_constraints     ?
_refine_ls_hydrogen_treatment     mixed
_refine_ls_weighting_scheme     calc
_refine_ls_weighting_details
         'calc w=1/[\s^2^(Fo^2^)+(0.0745P)^2^+0.7850P] where P=(Fo^2^+2Fc^2^)/3'
_atom_sites_solution_hydrogens     geom
_atom_sites_solution_primary     direct
_atom_sites_solution_secondary     difmap
_refine_ls_shift/su_max     0.000
_refine_ls_shift/su_mean     0.000
_refine_diff_density_max     0.367
_refine_diff_density_min     -0.165
_refine_ls_extinction_method     SHELXL
_refine_ls_extinction_coef     0.034(4)
_refine_ls_extinction_expression
                                  'Fc^*^=kFc[1+0.001xFc^2^\l^3^/sin(2\q)]^-1/4^'
loop_
    _atom_type_symbol
    _atom_type_description
    _atom_type_scat_dispersion_real
    _atom_type_scat_dispersion_imag
    _atom_type_scat_source
    'C' 'C' 0.0033 0.0016
                         'International Tables Vol C Tables 4.2.6.8 and 6.1.1.4'
    'H' 'H' 0.0000 0.0000
                         'International Tables Vol C Tables 4.2.6.8 and 6.1.1.4'
    'O' 'O' 0.0106 0.0060
                         'International Tables Vol C Tables 4.2.6.8 and 6.1.1.4'
    'N' 'N' 0.0061 0.0033
                         'International Tables Vol C Tables 4.2.6.8 and 6.1.1.4'
_computing_data_collection     'CrysAlis CCD (Oxford Diffraction, 2003)'
_computing_cell_refinement     'CrysAlis RED (Oxford Diffraction, 2003)'
_computing_data_reduction     'CrysAlis RED (Oxford Diffraction, 2003)'
_computing_structure_solution     'SHELXS97 (Sheldrick, 2008)'
_computing_structure_refinement     'SHELXL97 (Sheldrick, 2008)'
_computing_molecular_graphics
;
ORTEP-3 for Windows (Farrugia, 1997);
Mercury (Macrae <i>et al.</i>,  2006);
RasTop (Valadon, 2000--2003);
POV-Ray (Persistence of Vision, 2004)
;
_computing_publication_material     'WinGX (Farrugia, 1999)'
loop_
    _atom_site_type_symbol
    _atom_site_label
    _atom_site_fract_x
    _atom_site_fract_y
    _atom_site_fract_z
    _atom_site_U_iso_or_equiv
    _atom_site_adp_type
    _atom_site_calc_flag
    _atom_site_refinement_flags
    _atom_site_occupancy
    _atom_site_disorder_assembly
    _atom_site_disorder_group
    O O1 0.2706(2) 0.08567(10) 1.00183(17) 0.0842(6) Uani d . 1 . .
    O O2 0.04537(19) 0.13445(12) 0.96352(17) 0.0852(6) Uani d . 1 . .
    O O3 0.0699(2) 0.14787(12) 0.72365(14) 0.0819(6) Uani d . 1 . .
    N N1 0.2059(2) -0.06289(11) 1.02163(16) 0.0491(5) Uani d . 1 . .
    H H1 0.114(3) -0.0780(13) 1.0175(19) 0.059 Uiso d . 1 . .
    H H2 0.209(2) -0.0112(15) 1.0178(19) 0.059 Uiso d . 1 . .
    C C1 0.1749(2) 0.13270(11) 0.95593(17) 0.0471(5) Uani d . 1 . .
    C C2 0.2251(2) 0.19520(11) 0.89133(17) 0.0438(5) Uani d . 1 . .
    C C3 0.3308(3) 0.24641(13) 0.9464(2) 0.0634(6) Uani d . 1 . .
    H H3 0.3731 0.2413 1.0241 0.076 Uiso calc R 1 . .
    C C4 0.3748(4) 0.30529(15) 0.8877(3) 0.0898(10) Uani d . 1 . .
    H H4 0.4465 0.3392 0.9258 0.108 Uiso calc R 1 . .
    C C5 0.3122(4) 0.31337(16) 0.7736(3) 0.0894(10) Uani d . 1 . .
    H H5 0.3400 0.3535 0.7345 0.107 Uiso calc R 1 . .
    C C6 0.2088(3) 0.26265(16) 0.7164(2) 0.0750(8) Uani d . 1 . .
    H H6 0.1671 0.2682 0.6388 0.090 Uiso calc R 1 . .
    C C7 0.1666(2) 0.20300(13) 0.77480(19) 0.0537(6) Uani d . 1 . .
    C C8 0.0317(4) 0.1435(2) 0.6036(2) 0.0992(11) Uani d . 1 . .
    H H8B -0.0221 0.1878 0.5722 0.149 Uiso calc R 1 . .
    H H8C -0.0295 0.1000 0.5795 0.149 Uiso calc R 1 . .
    H H8A 0.1208 0.1395 0.5776 0.149 Uiso calc R 1 . .
    C C9 0.2458(2) -0.09394(12) 0.91808(18) 0.0507(5) Uani d . 1 . .
    H H9 0.3437 -0.0742 0.9162 0.061 Uiso calc R 1 . .
    C C10 0.1326(3) -0.06616(16) 0.8135(2) 0.0761(7) Uani d . 1 . .
    H H10A 0.1324 -0.0117 0.8129 0.091 Uiso calc R 1 . .
    H H10B 0.0340 -0.0830 0.8159 0.091 Uiso calc R 1 . .
    C C11 0.1681(4) -0.09527(19) 0.7053(2) 0.0940(10) Uani d . 1 . .
    H H11B 0.0913 -0.0787 0.6397 0.113 Uiso calc R 1 . .
    H H11A 0.2622 -0.0742 0.6992 0.113 Uiso calc R 1 . .
    C C12 0.1775(4) -0.17925(19) 0.7044(3) 0.0950(10) Uani d . 1 . .
    H H12B 0.2082 -0.1956 0.6377 0.114 Uiso calc R 1 . .
    H H12A 0.0800 -0.2005 0.7005 0.114 Uiso calc R 1 . .
    C C13 0.2877(5) -0.2071(2) 0.8103(3) 0.1075(11) Uani d . 1 . .
    H H13A 0.3869 -0.1911 0.8086 0.129 Uiso calc R 1 . .
    H H13B 0.2865 -0.2616 0.8106 0.129 Uiso calc R 1 . .
    C C14 0.2540(3) -0.17841(14) 0.9200(2) 0.0760(8) Uani d . 1 . .
    H H14B 0.1600 -0.1991 0.9271 0.091 Uiso calc R 1 . .
    H H14A 0.3316 -0.1948 0.9852 0.091 Uiso calc R 1 . .
    C C15 0.3019(2) -0.08294(11) 1.13645(17) 0.0471(5) Uani d . 1 . .
    H H15 0.2968 -0.1374 1.1467 0.057 Uiso calc R 1 . .
    C C16 0.2390(2) -0.04421(14) 1.2256(2) 0.0599(6) Uani d . 1 . .
    H H16A 0.2334 0.0094 1.2110 0.072 Uiso calc R 1 . .
    H H16B 0.1386 -0.0623 1.2194 0.072 Uiso calc R 1 . .
    C C17 0.3332(3) -0.05828(17) 1.3448(2) 0.0743(7) Uani d . 1 . .
    H H17B 0.3262 -0.1109 1.3637 0.089 Uiso calc R 1 . .
    H H17A 0.2947 -0.0287 1.3981 0.089 Uiso calc R 1 . .
    C C18 0.4956(3) -0.03803(17) 1.3571(2) 0.0755(7) Uani d . 1 . .
    H H18A 0.5047 0.0159 1.3490 0.091 Uiso calc R 1 . .
    H H18B 0.5541 -0.0522 1.4323 0.091 Uiso calc R 1 . .
    C C19 0.5553(3) -0.07794(15) 1.2679(2) 0.0717(7) Uani d . 1 . .
    H H19B 0.6573 -0.0623 1.2748 0.086 Uiso calc R 1 . .
    H H19A 0.5555 -0.1317 1.2812 0.086 Uiso calc R 1 . .
    C C20 0.4629(2) -0.06121(14) 1.1488(2) 0.0594(6) Uani d . 1 . .
    H H20A 0.5021 -0.0890 1.0941 0.071 Uiso calc R 1 . .
    H H20B 0.4689 -0.0080 1.1329 0.071 Uiso calc R 1 . .
loop_
    _atom_site_aniso_label
    _atom_site_aniso_U_11
    _atom_site_aniso_U_22
    _atom_site_aniso_U_33
    _atom_site_aniso_U_12
    _atom_site_aniso_U_13
    _atom_site_aniso_U_23
    O1 0.1052(14) 0.0553(11) 0.1037(15) 0.0129(10) 0.0479(12) 0.0276(10)
    O2 0.0615(10) 0.1125(16) 0.0879(14) -0.0220(10) 0.0307(9) 0.0165(11)
    O3 0.0777(11) 0.1234(17) 0.0406(9) -0.0256(11) 0.0079(8) -0.0009(9)
    N1 0.0455(9) 0.0437(10) 0.0621(12) 0.0020(8) 0.0210(8) 0.0081(8)
    C1 0.0600(12) 0.0460(12) 0.0374(11) -0.0104(10) 0.0166(9) -0.0060(9)
    C2 0.0455(10) 0.0423(11) 0.0465(12) 0.0037(8) 0.0168(9) 0.0004(8)
    C3 0.0789(16) 0.0585(14) 0.0571(14) -0.0167(12) 0.0252(12) -0.0057(11)
    C4 0.121(2) 0.0557(16) 0.108(3) -0.0344(16) 0.056(2) -0.0122(15)
    C5 0.127(3) 0.0545(16) 0.108(3) 0.0052(17) 0.068(2) 0.0244(16)
    C6 0.0877(18) 0.0762(18) 0.0692(17) 0.0236(15) 0.0344(14) 0.0327(14)
    C7 0.0502(11) 0.0625(14) 0.0503(13) 0.0092(10) 0.0164(10) 0.0082(10)
    C8 0.091(2) 0.152(3) 0.0475(16) 0.004(2) 0.0051(14) -0.0046(18)
    C9 0.0505(11) 0.0522(12) 0.0529(13) -0.0041(9) 0.0196(10) 0.0033(9)
    C10 0.0922(19) 0.0692(17) 0.0626(17) 0.0069(14) 0.0116(14) 0.0055(13)
    C11 0.125(3) 0.091(2) 0.0612(18) -0.0079(19) 0.0165(17) 0.0017(15)
    C12 0.121(3) 0.093(2) 0.071(2) -0.0183(19) 0.0259(18) -0.0164(17)
    C13 0.164(3) 0.078(2) 0.088(2) 0.027(2) 0.046(2) -0.0125(17)
    C14 0.107(2) 0.0544(15) 0.0715(18) 0.0130(14) 0.0313(15) 0.0015(12)
    C15 0.0506(11) 0.0382(10) 0.0542(13) 0.0017(8) 0.0165(10) 0.0060(9)
    C16 0.0547(12) 0.0597(14) 0.0712(16) -0.0047(10) 0.0268(11) -0.0068(11)
    C17 0.0851(18) 0.0795(18) 0.0591(16) -0.0140(14) 0.0200(13) -0.0135(13)
    C18 0.0735(16) 0.0733(17) 0.0737(18) -0.0050(13) 0.0074(13) -0.0142(14)
    C19 0.0571(13) 0.0656(16) 0.0864(19) 0.0069(12) 0.0071(13) -0.0050(14)
    C20 0.0476(11) 0.0629(14) 0.0698(16) 0.0050(10) 0.0189(11) 0.0007(11)
_geom_special_details
;
All e.s.d.'s (except the e.s.d. in the dihedral angle between two l.s. planes)
are estimated using the full covariance matrix. The cell e.s.d.'s are taken
into account individually in the estimation of e.s.d.'s in distances, angles
and torsion angles; correlations between e.s.d.'s in cell parameters are only
used when they are defined by crystal symmetry. An approximate (isotropic)
treatment of cell e.s.d.'s is used for estimating e.s.d.'s involving l.s.
planes.
;
loop_
    _geom_bond_atom_site_label_1
    _geom_bond_atom_site_label_2
    _geom_bond_site_symmetry_2
    _geom_bond_distance
    _geom_bond_publ_flag
    O1 C1 . 1.244(3) ?
    O2 C1 . 1.229(3) ?
    O3 C7 . 1.368(3) ?
    O3 C8 . 1.413(3) ?
    N1 C15 . 1.495(3) ?
    N1 C9 . 1.504(3) ?
    N1 H1 . 0.88(2) ?
    N1 H2 . 0.92(3) ?
    C1 C2 . 1.502(3) ?
    C2 C3 . 1.381(3) ?
    C2 C7 . 1.389(3) ?
    C3 C4 . 1.386(4) ?
    C3 H3 . 0.9300 ?
    C4 C5 . 1.368(4) ?
    C4 H4 . 0.9300 ?
    C5 C6 . 1.371(4) ?
    C5 H5 . 0.9300 ?
    C6 C7 . 1.387(3) ?
    C6 H6 . 0.9300 ?
    C8 H8B . 0.9600 ?
    C8 H8C . 0.9600 ?
    C8 H8A . 0.9600 ?
    C9 C14 . 1.505(3) ?
    C9 C10 . 1.511(3) ?
    C9 H9 . 0.9800 ?
    C10 C11 . 1.526(4) ?
    C10 H10A . 0.9700 ?
    C10 H10B . 0.9700 ?
    C11 C12 . 1.498(5) ?
    C11 H11B . 0.9700 ?
    C11 H11A . 0.9700 ?
    C12 C13 . 1.510(5) ?
    C12 H12B . 0.9700 ?
    C12 H12A . 0.9700 ?
    C13 C14 . 1.532(4) ?
    C13 H13A . 0.9700 ?
    C13 H13B . 0.9700 ?
    C14 H14B . 0.9700 ?
    C14 H14A . 0.9700 ?
    C15 C20 . 1.513(3) ?
    C15 C16 . 1.520(3) ?
    C15 H15 . 0.9800 ?
    C16 C17 . 1.511(3) ?
    C16 H16A . 0.9700 ?
    C16 H16B . 0.9700 ?
    C17 C18 . 1.520(4) ?
    C17 H17B . 0.9700 ?
    C17 H17A . 0.9700 ?
    C18 C19 . 1.513(4) ?
    C18 H18A . 0.9700 ?
    C18 H18B . 0.9700 ?
    C19 C20 . 1.513(3) ?
    C19 H19B . 0.9700 ?
    C19 H19A . 0.9700 ?
    C20 H20A . 0.9700 ?
    C20 H20B . 0.9700 ?
loop_
    _geom_angle_atom_site_label_1
    _geom_angle_atom_site_label_2
    _geom_angle_atom_site_label_3
    _geom_angle_site_symmetry_1
    _geom_angle_site_symmetry_3
    _geom_angle
    _geom_angle_publ_flag
    C7 O3 C8 . . 118.2(2) ?
    C15 N1 C9 . . 118.55(16) ?
    C15 N1 H1 . . 108.5(15) ?
    C9 N1 H1 . . 106.2(15) ?
    C15 N1 H2 . . 105.4(14) ?
    C9 N1 H2 . . 107.8(14) ?
    H1 N1 H2 . . 110(2) ?
    O2 C1 O1 . . 125.7(2) ?
    O2 C1 C2 . . 117.3(2) ?
    O1 C1 C2 . . 116.86(18) ?
    C3 C2 C7 . . 118.3(2) ?
    C3 C2 C1 . . 120.77(19) ?
    C7 C2 C1 . . 120.94(18) ?
    C2 C3 C4 . . 121.0(3) ?
    C2 C3 H3 . . 119.5 ?
    C4 C3 H3 . . 119.5 ?
    C5 C4 C3 . . 119.8(3) ?
    C5 C4 H4 . . 120.1 ?
    C3 C4 H4 . . 120.1 ?
    C4 C5 C6 . . 120.4(2) ?
    C4 C5 H5 . . 119.8 ?
    C6 C5 H5 . . 119.8 ?
    C5 C6 C7 . . 119.8(3) ?
    C5 C6 H6 . . 120.1 ?
    C7 C6 H6 . . 120.1 ?
    O3 C7 C6 . . 123.7(2) ?
    O3 C7 C2 . . 115.66(19) ?
    C6 C7 C2 . . 120.6(2) ?
    O3 C8 H8B . . 109.5 ?
    O3 C8 H8C . . 109.5 ?
    H8B C8 H8C . . 109.5 ?
    O3 C8 H8A . . 109.5 ?
    H8B C8 H8A . . 109.5 ?
    H8C C8 H8A . . 109.5 ?
    N1 C9 C14 . . 112.10(18) ?
    N1 C9 C10 . . 108.46(18) ?
    C14 C9 C10 . . 111.2(2) ?
    N1 C9 H9 . . 108.3 ?
    C14 C9 H9 . . 108.3 ?
    C10 C9 H9 . . 108.3 ?
    C9 C10 C11 . . 110.9(2) ?
    C9 C10 H10A . . 109.5 ?
    C11 C10 H10A . . 109.5 ?
    C9 C10 H10B . . 109.5 ?
    C11 C10 H10B . . 109.5 ?
    H10A C10 H10B . . 108.0 ?
    C12 C11 C10 . . 111.7(3) ?
    C12 C11 H11B . . 109.3 ?
    C10 C11 H11B . . 109.3 ?
    C12 C11 H11A . . 109.3 ?
    C10 C11 H11A . . 109.3 ?
    H11B C11 H11A . . 107.9 ?
    C11 C12 C13 . . 110.5(3) ?
    C11 C12 H12B . . 109.5 ?
    C13 C12 H12B . . 109.5 ?
    C11 C12 H12A . . 109.5 ?
    C13 C12 H12A . . 109.5 ?
    H12B C12 H12A . . 108.1 ?
    C12 C13 C14 . . 112.8(3) ?
    C12 C13 H13A . . 109.0 ?
    C14 C13 H13A . . 109.0 ?
    C12 C13 H13B . . 109.0 ?
    C14 C13 H13B . . 109.0 ?
    H13A C13 H13B . . 107.8 ?
    C9 C14 C13 . . 109.9(2) ?
    C9 C14 H14B . . 109.7 ?
    C13 C14 H14B . . 109.7 ?
    C9 C14 H14A . . 109.7 ?
    C13 C14 H14A . . 109.7 ?
    H14B C14 H14A . . 108.2 ?
    N1 C15 C20 . . 111.74(17) ?
    N1 C15 C16 . . 108.11(17) ?
    C20 C15 C16 . . 111.23(18) ?
    N1 C15 H15 . . 108.6 ?
    C20 C15 H15 . . 108.6 ?
    C16 C15 H15 . . 108.6 ?
    C17 C16 C15 . . 112.00(19) ?
    C17 C16 H16A . . 109.2 ?
    C15 C16 H16A . . 109.2 ?
    C17 C16 H16B . . 109.2 ?
    C15 C16 H16B . . 109.2 ?
    H16A C16 H16B . . 107.9 ?
    C16 C17 C18 . . 111.9(2) ?
    C16 C17 H17B . . 109.2 ?
    C18 C17 H17B . . 109.2 ?
    C16 C17 H17A . . 109.2 ?
    C18 C17 H17A . . 109.2 ?
    H17B C17 H17A . . 107.9 ?
    C19 C18 C17 . . 110.6(2) ?
    C19 C18 H18A . . 109.5 ?
    C17 C18 H18A . . 109.5 ?
    C19 C18 H18B . . 109.5 ?
    C17 C18 H18B . . 109.5 ?
    H18A C18 H18B . . 108.1 ?
    C20 C19 C18 . . 111.8(2) ?
    C20 C19 H19B . . 109.3 ?
    C18 C19 H19B . . 109.3 ?
    C20 C19 H19A . . 109.3 ?
    C18 C19 H19A . . 109.3 ?
    H19B C19 H19A . . 107.9 ?
    C19 C20 C15 . . 110.46(19) ?
    C19 C20 H20A . . 109.6 ?
    C15 C20 H20A . . 109.6 ?
    C19 C20 H20B . . 109.6 ?
    C15 C20 H20B . . 109.6 ?
    H20A C20 H20B . . 108.1 ?
loop_
    _geom_hbond_atom_site_label_D
    _geom_hbond_atom_site_label_H
    _geom_hbond_atom_site_label_A
    _geom_hbond_site_symmetry_A
    _geom_hbond_distance_DH
    _geom_hbond_distance_HA
    _geom_hbond_distance_DA
    _geom_hbond_angle_DHA
    N1 H2 O1 . 0.92(3) 1.84(3) 2.735(3) 163(2)
    N1 H1 O2 3_557 0.88(2) 1.85(3) 2.703(2) 162(2)
    C20 H20A O1 3_657 0.97 2.66 3.457(3) 140.1
data_global
_journal_date_recd_electronic     2008-03-12
_journal_date_accepted     2008-03-19
_journal_name_full     'Acta Crystallographica, Section E'
_journal_year     2008
_journal_volume     64
_journal_issue      5
_journal_page_first     o774
_journal_page_last     o775
_journal_paper_category     QO
_journal_coeditor_code     WN2244
_publ_contact_author_name     'Nenad Juda\<s'
_publ_contact_author_address
;
Department of Chemistry
Laboratory of General and Inorganic Chemistry
Faculty of Science
University of Zagreb
Horvatovac 102a
HR-10000 Zagreb, Croatia
;
_publ_contact_author_email     'judas@chem.pmf.hr'
_publ_contact_author_fax     '385-1-4606341'
_publ_contact_author_phone     '385-1-4606368'
_publ_section_title
;
Dicyclohexylammonium 2-methoxybenzoate
;
loop_
    _publ_author_name
    _publ_author_address
    'Nenad Juda\<s'
;
Department of Chemistry
Laboratory of General and Inorganic Chemistry
Faculty of Science
University of Zagreb
Horvatovac 102a
HR-10000 Zagreb, Croatia
;
    'Tomislav Portada'
;
Department of Organic Chemistry and Biochemistry,
Ru\/der Bo\<skovi\'c Institute, PO Box 180,
HR-10002 Zagreb, Croatia
;
_publ_section_synopsis     .
_exptl_special_details
;
?
;
