# Supplementary material for: Dicyclo­hexyl­ammonium 2-methoxy­benzoate
Source: Acta Crystallogr Sect E Struct Rep Online. 2008 Apr 2;64(Pt 5):o774–5. doi: 10.1107/S1600536808007587 (PMC2961178; doi:10.1107/S1600536808007587)
Supplement: Supplementary file 2 [file e-64-0o774-Isup2.hkl]

#
# h,k,l, Fc-squared, Fo-squared, sigma(Fo-squared) and status flag
#
data_I
_shelx_title ' exp_321 in P2(1)/c'
_shelx_refln_list_code          4
_shelx_F_calc_maximum      159.41
_exptl_crystal_F_000       728.00
_reflns_d_resolution_high  0.8107
 
loop_
 _symmetry_equiv_pos_as_xyz
 'x, y, z'
 '-x, y+1/2, -z+1/2'
 '-x, -y, -z'
 'x, -y-1/2, z-1/2'
 
_cell_length_a     9.2798
_cell_length_b    17.7978
_cell_length_c    12.1513
_cell_angle_alpha  90.000
_cell_angle_beta  104.720
_cell_angle_gamma  90.000
 
_shelx_F_squared_multiplier     1.000
 
loop_
 _refln_index_h
 _refln_index_k
 _refln_index_l
 _refln_F_squared_calc
 _refln_F_squared_meas
 _refln_F_squared_sigma
 _refln_observed_status
   2   0   0    17468.53    17555.77    458.01 o
   3   0   0      593.98      574.72      2.20 o
   4   0   0     2993.80     3230.07     13.80 o
   5   0   0        4.45        1.87      1.00 o
   6   0   0       80.51       81.62      1.57 o
   7   0   0      134.77      156.38      4.13 o
   8   0   0      103.22       94.20      2.13 o
   9   0   0        1.48        0.07      0.75 o
  10   0   0       26.65       20.57      2.08 o
  11   0   0        5.76        4.58      3.04 o
   2   1   0       11.17       21.38      0.94 o
   3   1   0     2416.01     2389.83      4.15 o
   4   1   0      150.48      157.26      1.07 o
   5   1   0       39.14       37.12      0.84 o
   6   1   0      483.11      521.97      3.69 o
   7   1   0      168.06      178.95      1.85 o
   8   1   0        3.74        1.97      0.87 o
   9   1   0        1.53        0.64      0.77 o
  10   1   0        0.00       -0.25      1.16 o
  11   1   0        4.15        3.11      1.74 o
   2   2   0     2016.88     2059.10     14.27 o
   3   2   0     1635.12     1665.09      5.08 o
   4   2   0      643.24      682.90      2.69 o
   5   2   0      402.70      429.92      1.88 o
   6   2   0       24.88       24.40      0.94 o
   7   2   0        4.80        2.21      0.88 o
   8   2   0       21.01       19.49      1.31 o
   9   2   0       13.22       10.09      1.36 o
  10   2   0        0.04       -0.01      0.32 o
  11   2   0        0.06        0.49      2.16 o
   1   3   0    15279.17     7355.52   3826.65 o
   2   3   0       23.89       18.30      0.95 o
   3   3   0     1392.05     1399.94      8.64 o
   4   3   0      492.38      490.10      1.51 o
   5   3   0      599.68      617.32      2.44 o
   6   3   0       12.93        9.26      0.92 o
   7   3   0        8.81        2.84      2.10 o
   8   3   0      146.45      140.10      1.70 o
   9   3   0        1.59        0.04      0.43 o
  10   3   0       15.88       14.82      1.62 o
   0   4   0     4012.94     4021.62     93.30 o
   1   4   0     5829.74     5757.29     83.09 o
   2   4   0     1074.28     1108.74      6.00 o
   3   4   0      394.29      408.84      2.05 o
   4   4   0       27.35       27.70      0.99 o
   5   4   0       15.52       13.76      0.60 o
   6   4   0       82.23       92.95      1.09 o
   7   4   0       35.10       36.15      1.26 o
   8   4   0       41.96       40.90      1.44 o
   9   4   0       37.51       38.48      1.61 o
  10   4   0       10.52       11.03      1.56 o
   1   5   0     3683.70     3440.65     23.18 o
   2   5   0     1992.61     1877.53      6.74 o
   3   5   0      788.38      778.72      3.47 o
   4   5   0      320.69      305.94      2.12 o
   5   5   0      274.78      267.77      2.17 o
   6   5   0       86.95       87.29      1.87 o
   7   5   0      105.85      101.33      1.50 o
   8   5   0        4.98        6.64      2.30 o
   9   5   0        8.69        8.24      1.49 o
  10   5   0        0.02        0.97      1.02 o
   0   6   0     3516.00     3498.71     30.53 o
   1   6   0     1468.75     1406.16      4.91 o
   2   6   0     2000.80     2098.09      7.96 o
   3   6   0      100.44      106.76      1.34 o
   4   6   0       42.32       31.15      0.78 o
   5   6   0       72.03       57.32      0.86 o
   6   6   0        0.00        0.05      0.43 o
   7   6   0       28.01       25.84      1.28 o
   8   6   0        7.57        3.34      0.89 o
   9   6   0       49.52       53.06      1.82 o
  10   6   0        0.24        1.48      2.39 o
   1   7   0     1254.93     1198.33      6.78 o
   2   7   0       41.40       44.09      0.86 o
   3   7   0      103.77       86.33      0.81 o
   4   7   0       65.42       54.33      1.31 o
   5   7   0       44.21       42.54      0.93 o
   6   7   0        0.51        1.89      1.29 o
   7   7   0       26.62       29.63      1.23 o
   8   7   0       22.23       22.78      1.96 o
   9   7   0        0.19        1.14      1.18 o
  10   7   0        0.53        1.16      1.23 o
   0   8   0     7065.27     7382.34    122.49 o
   1   8   0     1252.44     1210.26      6.31 o
   2   8   0     1911.50     2013.06      8.37 o
   3   8   0      218.47      231.20      1.54 o
   4   8   0      101.32      116.07      1.59 o
   5   8   0        0.21        0.62      0.65 o
   6   8   0        1.08       -0.02      1.86 o
   7   8   0        2.60        3.28      1.30 o
   8   8   0       13.01        7.90      1.60 o
   9   8   0       38.73       39.04      2.01 o
  10   8   0        0.35        1.09      2.18 o
   1   9   0      849.17      826.55      6.51 o
   2   9   0     1019.23      960.13      4.99 o
   3   9   0      129.56      123.86      1.35 o
   4   9   0      199.24      198.73      1.86 o
   5   9   0        4.59        5.97      1.00 o
   6   9   0       41.65       30.66      1.36 o
   7   9   0      100.34      106.06      1.83 o
   8   9   0        3.87        1.95      1.30 o
   9   9   0        7.94        5.41      1.68 o
  10   9   0        0.16        0.51      0.68 o
   0  10   0        0.37        0.28      0.95 o
   1  10   0       66.66       58.11      1.68 o
   2  10   0     1029.35     1063.07      6.59 o
   3  10   0        2.08        2.25      0.71 o
   4  10   0        0.75        0.81      0.87 o
   5  10   0        2.76        1.04      1.24 o
   6  10   0       40.70       43.74      1.38 o
   7  10   0       55.21       57.69      1.91 o
   8  10   0       13.08       12.08      1.75 o
   9  10   0        4.14        5.54      1.74 o
   1  11   0      196.06      204.57      2.74 o
   2  11   0       99.06       81.03      2.37 o
   3  11   0        2.83        4.27      1.14 o
   4  11   0      146.53      141.85      2.93 o
   5  11   0       52.43       43.23      2.95 o
   6  11   0        2.46        2.38      1.34 o
   7  11   0        1.27        1.16      1.33 o
   8  11   0        3.10        2.69      2.25 o
   9  11   0        0.43        1.57      3.66 o
   0  12   0       73.85       73.01      2.91 o
   1  12   0       29.63       47.37      8.95 o
   2  12   0      133.17      131.74      2.53 o
   3  12   0      127.05      108.69      3.50 o
   4  12   0        2.67        1.56      1.35 o
   5  12   0       62.53       66.86      3.62 o
   6  12   0        4.61        4.88      3.11 o
   7  12   0       41.77       49.83      1.79 o
   8  12   0        4.84        5.47      1.97 o
   9  12   0        9.28        8.89      2.02 o
   1  13   0        2.53        4.49      1.35 o
   2  13   0      279.99      290.44      3.40 o
   3  13   0       14.24       17.20      1.69 o
   4  13   0       23.69       23.66      1.79 o
   5  13   0        7.54        7.52      1.76 o
   6  13   0       21.21       22.39      3.02 o
   7  13   0        5.09        6.54      2.12 o
   8  13   0       52.27       57.61      2.70 o
   0  14   0       81.92       91.16      2.61 o
   1  14   0       63.06       64.55      3.72 o
   2  14   0       73.25       66.00      3.46 o
   3  14   0       19.07       16.60      3.09 o
   4  14   0       15.73       10.56      1.55 o
   5  14   0        6.48        5.87      1.57 o
   6  14   0        0.62        4.19      2.10 o
   7  14   0       15.88       17.64      2.38 o
   8  14   0       22.25       25.58      2.64 o
   1  15   0        0.08        3.99      2.39 o
   2  15   0       39.76       73.21     15.44 o
   3  15   0        1.41       15.71     10.73 o
   4  15   0       61.82       54.29      2.33 o
   5  15   0       77.98       78.89      2.51 o
   6  15   0        0.38        1.60      1.98 o
   7  15   0        1.74        0.29      1.03 o
   8  15   0        0.11        1.89      2.70 o
   0  16   0      240.27      290.63      7.23 o
   1  16   0        0.42        3.56      2.57 o
   2  16   0       30.31       62.14     13.65 o
   3  16   0        7.84        2.64      2.71 o
   4  16   0       40.33       38.70      2.38 o
   5  16   0       30.40       31.80      2.71 o
   6  16   0       28.16       35.99      6.45 o
   7  16   0       17.91       17.36      2.28 o
   1  17   0      176.12      197.11      5.01 o
   2  17   0        1.87        1.07      1.68 o
   3  17   0       13.01        8.07      2.89 o
   4  17   0        4.60        2.31      2.24 o
   5  17   0        3.00        3.79      2.57 o
   6  17   0        7.33       13.41      5.21 o
   7  17   0        0.00        3.41      2.96 o
   0  18   0      262.08      308.29      6.59 o
   1  18   0        1.74        3.09      2.66 o
   2  18   0       45.93       50.19      3.45 o
   3  18   0       14.85       46.95     12.79 o
   4  18   0        0.22       -0.12      0.77 o
   5  18   0        1.61        0.16      2.33 o
   6  18   0        1.61       12.21      8.82 o
   1  19   0       79.56       81.23      3.08 o
   2  19   0        1.04        6.09      5.78 o
   3  19   0        1.93        1.42      3.24 o
   4  19   0        5.92        2.40      2.01 o
   5  19   0        4.72        3.58      3.05 o
   0  20   0        9.78        9.31      5.44 o
   1  20   0        0.05        0.40      2.85 o
   2  20   0        4.18        1.58      1.59 o
   3  20   0        0.57       -0.17      2.43 o
   4  20   0        0.03       25.82     14.00 o
   1  21   0        0.08       -0.67     14.67 o
   2  21   0        1.86        2.28      2.89 o
   3  21   0        1.94       14.73      9.55 o
 -11   1   1        6.92        6.81      1.96 o
 -10   1   1        0.13       -0.01      0.57 o
  -9   1   1        0.39        0.09      0.55 o
  -8   1   1       91.66       83.60      1.37 o
  -7   1   1        0.03        1.09      0.85 o
  -6   1   1      257.58      304.89      1.95 o
  -5   1   1       34.07       41.97      0.81 o
  -4   1   1     2163.13     2230.28      7.11 o
  -3   1   1     3506.24     3480.43     17.50 o
  -2   1   1    25410.64    25533.33    214.90 o
   2   1   1        1.70        0.08      0.20 o
   3   1   1      413.40      390.03      3.47 o
   4   1   1      191.88      220.75      1.47 o
   5   1   1       68.22       61.37      1.03 o
   6   1   1       24.11       22.52      0.86 o
   7   1   1        1.36        0.53      0.53 o
   8   1   1        9.56        7.17      1.16 o
   9   1   1        0.29        0.41      1.23 o
  10   1   1        1.23        0.31      0.72 o
 -11   2   1        3.01        1.58      1.46 o
 -10   2   1        9.79        9.31      1.68 o
  -9   2   1        0.56        1.06      1.98 o
  -8   2   1        6.48        8.07      1.16 o
  -7   2   1        3.99        1.29      0.58 o
  -6   2   1       18.99       21.65      0.88 o
  -5   2   1      140.20      150.17      1.10 o
  -4   2   1      766.63      748.51      3.58 o
  -3   2   1       76.07       72.34      0.70 o
  -2   2   1     8992.85     9740.73     63.62 o
   2   2   1     1281.51     1224.10      8.67 o
   3   2   1       16.23       13.14      0.50 o
   4   2   1      127.86      155.76      1.05 o
   5   2   1        4.66        3.30      0.70 o
   6   2   1       85.74       81.85      1.38 o
   7   2   1      106.89      117.12      1.52 o
   8   2   1      188.93      186.67      1.96 o
   9   2   1        1.34        1.15      2.21 o
  10   2   1        0.01        0.03      0.37 o
 -11   3   1        0.16       -0.42      0.84 o
 -10   3   1        0.37        0.28      0.91 o
  -9   3   1       26.68       24.39      1.60 o
  -8   3   1        0.58        1.13      2.29 o
  -7   3   1       43.32       49.06      1.13 o
  -6   3   1       93.28       84.11      1.06 o
  -5   3   1      698.25      702.59      2.98 o
  -4   3   1      744.59      764.01      4.17 o
  -3   3   1        7.15        6.74      0.52 o
  -2   3   1     7277.93     7217.60     87.92 o
  -1   3   1     5405.78     5468.00     38.11 o
   1   3   1     4876.98     4872.54     98.25 o
   2   3   1     1005.33      996.84      3.53 o
   3   3   1       21.61       19.67      0.73 o
   4   3   1       68.59       83.23      0.75 o
   5   3   1      203.27      226.17      1.46 o
   6   3   1       89.04       75.76      1.38 o
   7   3   1       17.95       19.89      1.15 o
   8   3   1        0.27        2.50      1.27 o
   9   3   1        0.50        1.49      1.73 o
  10   3   1        8.51        7.14      1.70 o
 -11   4   1        1.86        1.90      2.13 o
 -10   4   1        4.90        2.60      1.70 o
  -9   4   1       39.92       32.73      1.66 o
  -8   4   1       19.04       16.61      1.45 o
  -7   4   1       40.88       37.24      1.09 o
  -6   4   1       27.09       22.97      0.84 o
  -5   4   1      394.92      413.10      3.32 o
  -4   4   1     3094.76     3170.33     14.19 o
  -3   4   1      714.65      699.73      3.67 o
  -2   4   1     4339.02     4316.30     42.34 o
  -1   4   1    13584.57    12997.04    461.60 o
   0   4   1     7938.01     7420.39    287.07 o
   1   4   1     8129.63     8209.51    105.31 o
   2   4   1      308.12      243.52      1.06 o
   3   4   1      222.29      258.01      2.12 o
   4   4   1      130.82      128.30      1.24 o
   5   4   1       45.99       57.28      0.96 o
   6   4   1       81.33       77.98      1.60 o
   7   4   1       22.12       24.22      1.16 o
   8   4   1       79.42       91.18      1.83 o
   9   4   1       14.74       18.54      1.77 o
  10   4   1       11.67       14.96      2.02 o
 -10   5   1        0.63        0.54      1.17 o
  -9   5   1       48.11       54.56      1.79 o
  -8   5   1        0.98        0.11      0.55 o
  -7   5   1       40.91       40.97      1.40 o
  -6   5   1        3.22        3.23      0.86 o
  -5   5   1      208.68      187.79      1.80 o
  -4   5   1      104.00      118.52      1.40 o
  -3   5   1      195.14      233.15      3.21 o
  -2   5   1        7.36       11.45      0.92 o
  -1   5   1        0.55        0.55      0.52 o
   0   5   1     2290.40     2338.78     34.31 o
   1   5   1      127.87      113.81      0.65 o
   2   5   1      181.10      162.56      0.93 o
   3   5   1      629.91      642.72      3.86 o
   4   5   1       30.43       26.67      0.70 o
   5   5   1        0.09        0.69      0.82 o
   6   5   1        0.67        1.37      0.69 o
   7   5   1        6.54        6.05      1.11 o
   8   5   1       17.74       16.38      1.42 o
   9   5   1        3.72        5.12      1.52 o
  10   5   1        2.20        4.79      1.75 o
 -10   6   1        0.00       -0.15      0.59 o
  -9   6   1       15.80       15.94      2.04 o
  -8   6   1        0.31        2.61      1.38 o
  -7   6   1      102.35       95.94      1.77 o
  -6   6   1        0.35        0.98      1.16 o
  -5   6   1       10.01       13.50      0.71 o
  -4   6   1      509.34      447.73      1.75 o
  -3   6   1     1512.68     1530.99      7.43 o
  -2   6   1      170.15      168.99      1.95 o
  -1   6   1     3415.38     3179.07     22.88 o
   0   6   1       74.38       66.61      3.29 o
   1   6   1       20.45       18.70      0.71 o
   2   6   1       17.72       19.34      0.82 o
   3   6   1      272.53      279.85      1.60 o
   4   6   1       48.16       55.93      0.81 o
   5   6   1       25.62       31.45      0.85 o
   6   6   1       78.72       82.34      1.34 o
   7   6   1       22.00       19.24      1.27 o
   8   6   1       27.80       28.81      1.55 o
   9   6   1        0.56        2.56      1.70 o
  10   6   1       18.54       22.04      1.94 o
 -10   7   1        0.84       -0.26      1.98 o
  -9   7   1       14.48        9.34      1.53 o
  -8   7   1        0.10        0.87      1.17 o
  -7   7   1        4.68        2.78      1.33 o
  -6   7   1        1.73        1.40      1.32 o
  -5   7   1       14.08       15.22      0.83 o
  -4   7   1     1866.63     1899.80      9.22 o
  -3   7   1        4.90        3.87      0.65 o
  -2   7   1     1931.49     2033.59      7.84 o
  -1   7   1       92.96      113.37      1.89 o
   0   7   1     1692.21     1799.82     13.58 o
   1   7   1        0.93        1.78      1.02 o
   2   7   1      694.94      668.31      3.69 o
   3   7   1      267.53      308.86      1.92 o
   4   7   1       11.57        9.85      0.66 o
   5   7   1      114.73      123.87      1.14 o
   6   7   1      131.81      139.64      1.78 o
   7   7   1       21.81       20.35      1.35 o
   8   7   1       19.28       15.45      1.65 o
   9   7   1       39.70       37.56      1.93 o
  10   7   1        6.17       11.57      2.08 o
 -10   8   1        0.03        0.38      0.61 o
  -9   8   1        0.55        1.06      2.48 o
  -8   8   1       53.29       56.87      2.10 o
  -7   8   1       36.34       37.68      1.60 o
  -6   8   1       51.14       50.70      1.87 o
  -5   8   1       14.85       16.61      1.07 o
  -4   8   1      126.97      118.34      2.22 o
  -3   8   1       26.74       26.12      1.26 o
  -2   8   1        7.07        5.64      0.59 o
  -1   8   1      149.20      149.29      2.55 o
   0   8   1     1368.44     1302.35      6.88 o
   1   8   1      484.00      477.53      2.39 o
   2   8   1        1.08        0.43      0.29 o
   3   8   1       35.17       30.39      0.90 o
   4   8   1      128.03      109.74      1.53 o
   5   8   1        3.51        1.60      0.49 o
   6   8   1       25.72       27.61      1.23 o
   7   8   1       92.95       93.72      2.90 o
   8   8   1        8.79        8.51      1.58 o
   9   8   1        0.58        2.49      2.28 o
  10   8   1        0.79        2.27      2.02 o
 -10   9   1        0.80        0.82      0.75 o
  -9   9   1       22.39       22.38      1.87 o
  -8   9   1       11.28       10.89      1.61 o
  -7   9   1       13.45       14.90      1.49 o
  -6   9   1       25.19       25.80      1.54 o
  -5   9   1       35.03       33.03      1.24 o
  -4   9   1       12.93       15.05      1.18 o
  -3   9   1      398.91      402.98      3.40 o
  -2   9   1      228.55      249.21      3.88 o
  -1   9   1      188.04      184.43      2.78 o
   0   9   1       29.92       31.01      1.57 o
   1   9   1       71.74       82.02      1.98 o
   2   9   1       71.19       61.21      1.00 o
   3   9   1        2.38        1.12      1.09 o
   4   9   1        7.54        4.27      0.89 o
   5   9   1       34.78       34.22      1.02 o
   6   9   1        0.01        0.54      0.58 o
   7   9   1        3.63        4.27      1.72 o
   8   9   1        8.63       12.43      1.65 o
   9   9   1        0.31        0.73      1.16 o
 -10  10   1        0.65        0.61      2.19 o
  -9  10   1       18.99       17.60      2.14 o
  -8  10   1        8.58        6.73      1.44 o
  -7  10   1       21.07       18.92      1.66 o
  -6  10   1       59.81       64.96      1.89 o
  -5  10   1        1.01        3.72      1.29 o
  -4  10   1       82.45       87.22      3.27 o
  -3  10   1        0.02        1.33      0.76 o
  -2  10   1        0.09        1.27      1.61 o
  -1  10   1     1303.18     1305.18      9.12 o
   0  10   1      132.70      118.98      2.22 o
   1  10   1       25.91       20.06      1.03 o
   2  10   1      112.83      107.10      2.13 o
   3  10   1       42.13       46.17      1.25 o
   4  10   1        4.20        5.35      1.02 o
   5  10   1        3.25        2.61      1.05 o
   6  10   1        0.00        0.20      0.42 o
   7  10   1       64.94       66.31      1.79 o
   8  10   1       25.87       22.09      1.94 o
   9  10   1        5.24        5.17      2.51 o
  -9  11   1        7.73        8.39      2.14 o
  -8  11   1       90.30       89.18      2.09 o
  -7  11   1       36.40       35.42      1.74 o
  -6  11   1      123.56      126.42      3.26 o
  -5  11   1      359.83      337.88      2.90 o
  -4  11   1     1356.12     1291.70      9.82 o
  -3  11   1      373.59      348.95      5.08 o
  -2  11   1      584.08      575.74      2.46 o
  -1  11   1      660.73      666.13      6.25 o
   0  11   1       85.93       90.50      1.47 o
   1  11   1       19.53       28.68      2.19 o
   2  11   1       49.02       51.13      2.36 o
   3  11   1       33.50       29.46      1.70 o
   4  11   1       13.76       15.46      1.52 o
   5  11   1       10.92       11.08      1.16 o
   6  11   1       32.26       32.16      1.53 o
   7  11   1        0.00        1.29      1.93 o
   8  11   1        0.08        1.06      1.89 o
   9  11   1       21.16       18.76      2.17 o
  -9  12   1        9.28        9.48      2.00 o
  -8  12   1        0.71        0.20      0.88 o
  -7  12   1        6.08        5.05      1.83 o
  -6  12   1        2.82        3.64      1.78 o
  -5  12   1       59.35       62.06      2.51 o
  -4  12   1       89.42       91.36      1.87 o
  -3  12   1      134.95      136.64      2.56 o
  -2  12   1       87.26       80.30      1.87 o
  -1  12   1       44.79       36.94      1.55 o
   0  12   1      686.04      766.11      8.55 o
   1  12   1       41.04       48.16      4.22 o
   2  12   1       72.78       65.84      2.03 o
   3  12   1       61.97       55.00      2.76 o
   4  12   1       65.43       63.00      1.57 o
   5  12   1        1.22        0.35      0.93 o
   6  12   1        0.01        0.88      1.29 o
   7  12   1        1.65        0.01      0.64 o
   8  12   1       40.26       39.02      2.29 o
   9  12   1        6.59        9.53      2.17 o
  -9  13   1        9.99       14.04      3.38 o
  -8  13   1        1.19        2.84      2.29 o
  -7  13   1       12.32       15.45      2.14 o
  -6  13   1       25.63       21.50      2.95 o
  -5  13   1       45.21       41.17      1.92 o
  -4  13   1       25.31       23.46      1.92 o
  -3  13   1       43.95       46.14      3.94 o
  -2  13   1        3.89        3.14      1.26 o
  -1  13   1       39.03       38.36      1.97 o
   0  13   1      202.64      216.36      2.04 o
   1  13   1       84.37       98.36      6.80 o
   2  13   1       59.32       52.71      1.82 o
   3  13   1      185.44      179.96      5.23 o
   4  13   1       19.70       17.65      1.41 o
   5  13   1        0.86        1.04      0.94 o
   6  13   1        3.63        2.54      2.05 o
   7  13   1        0.23        0.52      1.22 o
   8  13   1        0.00        1.74      3.11 o
  -8  14   1        8.96        8.74      3.38 o
  -7  14   1        6.95        7.59      2.52 o
  -6  14   1        0.11        2.52      7.76 o
  -5  14   1       71.52       72.18      2.66 o
  -4  14   1       58.25       56.34      2.70 o
  -3  14   1      248.07      236.69      6.37 o
  -2  14   1        1.60       14.65      7.62 o
  -1  14   1       23.72       18.22      1.71 o
   0  14   1       77.52       88.69      2.09 o
   1  14   1       32.46       29.43      2.08 o
   2  14   1      173.73      170.42      3.14 o
   3  14   1      104.95       97.03      2.70 o
   4  14   1       15.09       18.19      1.72 o
   5  14   1       14.64       12.05      1.56 o
   6  14   1        1.61        0.70      1.83 o
   7  14   1       16.79       18.32      2.21 o
   8  14   1        0.73        3.85      2.44 o
  -8  15   1       17.46       13.10      3.46 o
  -7  15   1        5.19        6.19      2.97 o
  -6  15   1       10.14        9.61      2.57 o
  -5  15   1       10.68       10.64      2.74 o
  -4  15   1       43.73       46.63      2.33 o
  -3  15   1      110.40      119.01      3.96 o
  -2  15   1       83.61      125.51     16.43 o
  -1  15   1        0.12        3.84      2.23 o
   0  15   1       93.22      106.74      2.62 o
   1  15   1      151.86      157.53      2.48 o
   2  15   1       65.84       69.27      3.27 o
   3  15   1      212.14      237.60      9.94 o
   4  15   1        0.97        5.67      5.99 o
   5  15   1       18.85       21.94      2.82 o
   6  15   1       20.89       23.20      2.44 o
   7  15   1        5.58        3.36      1.97 o
  -7  16   1        1.08        2.93      2.37 o
  -6  16   1        5.71        7.36      6.02 o
  -5  16   1       42.45       44.00      2.43 o
  -4  16   1        5.54        4.64      2.05 o
  -3  16   1      102.59      100.51      5.54 o
  -2  16   1        6.47        8.49      2.71 o
  -1  16   1       44.24       42.09      2.74 o
   0  16   1       53.42       56.85      2.38 o
   1  16   1        0.00        4.17      2.50 o
   2  16   1       66.90       94.00     13.42 o
   3  16   1        2.36        1.61      2.88 o
   4  16   1        7.11        3.49      2.43 o
   5  16   1        3.73        8.01      3.40 o
   6  16   1        0.04       29.03     39.87 o
   7  16   1        6.86        5.65      2.22 o
  -7  17   1        1.21        8.66      5.47 o
  -6  17   1        1.96       10.39      8.61 o
  -5  17   1       41.80       46.08      2.66 o
  -4  17   1       21.27       20.77      3.02 o
  -3  17   1       47.48       88.45     16.49 o
  -2  17   1       45.53       45.83      3.41 o
  -1  17   1       28.08       24.77      2.63 o
   0  17   1        0.39       -0.05      1.01 o
   1  17   1       37.48       40.34      2.94 o
   2  17   1       15.60       17.93      3.24 o
   3  17   1       27.37       23.22      3.06 o
   4  17   1        1.06        2.83      2.50 o
   5  17   1        3.87        2.78      2.90 o
   6  17   1        0.46        8.68      4.41 o
  -6  18   1        0.05       13.56     10.72 o
  -5  18   1        0.01       10.34      5.53 o
  -4  18   1        0.22        0.58      1.39 o
  -3  18   1       12.79       50.94     14.51 o
  -2  18   1       10.99       11.71      3.41 o
  -1  18   1       18.25       16.19      2.42 o
   0  18   1       23.85       17.48      2.50 o
   1  18   1        5.47        4.85      2.75 o
   2  18   1       13.56       13.15      3.00 o
   3  18   1        1.16       29.13     11.85 o
   4  18   1        2.02        2.25      2.64 o
   5  18   1        0.23        6.87      7.80 o
   6  18   1        6.91       25.84     11.27 o
  -5  19   1        6.39        6.28      2.51 o
  -4  19   1       22.04       39.03      8.82 o
  -3  19   1        3.58        6.17      3.27 o
  -2  19   1       24.75       39.24      4.76 o
  -1  19   1       11.91        9.94      2.42 o
   0  19   1       36.75       33.73      2.77 o
   1  19   1        1.06       -0.96      5.28 o
   2  19   1        9.29        7.69      3.49 o
   3  19   1        9.96       40.88     12.04 o
   4  19   1        9.96        6.11      2.36 o
   5  19   1        5.20        3.83      3.33 o
  -4  20   1       11.34       12.32      2.52 o
  -3  20   1        2.88       -0.16      0.70 o
  -2  20   1       19.16       24.89      3.40 o
  -1  20   1       21.75       20.92      3.01 o
   0  20   1        0.09        1.84      3.37 o
   1  20   1        9.32        2.74      3.14 o
   2  20   1        7.77        6.71      3.44 o
   3  20   1        0.00       -0.27      3.18 o
   4  20   1       24.67       46.21     11.79 o
  -3  21   1        0.09        1.03      3.29 o
  -2  21   1       14.35       18.57      3.20 o
  -1  21   1        7.31        4.67      4.00 o
   0  21   1        2.31        3.66      3.59 o
   1  21   1        3.04        0.90      4.81 o
   2  21   1        0.13       -0.35      2.83 o
 -11   0   2       11.00       12.00      3.40 o
 -10   0   2        1.01        0.30      3.87 o
  -9   0   2       58.33       48.70      1.87 o
  -8   0   2       13.84       17.64      1.50 o
  -7   0   2       20.76       22.17      1.43 o
  -6   0   2      267.31      351.81      2.76 o
  -5   0   2      883.79      882.07      6.48 o
  -4   0   2       46.73       42.69      1.25 o
  -3   0   2     5062.89     5349.65     35.36 o
  -2   0   2     1078.97     1066.95      2.63 o
   1   0   2     4528.95     4550.78     29.41 o
   2   0   2     1219.05     1173.60      7.16 o
   3   0   2      214.58      208.37      1.24 o
   4   0   2     1194.63     1148.82     10.45 o
   5   0   2        1.49        1.85      1.00 o
   6   0   2       33.43       33.88      1.30 o
   7   0   2      186.50      194.46      4.41 o
   8   0   2        2.65        3.06      1.62 o
   9   0   2       10.21        4.27      2.29 o
  10   0   2       22.13       28.49      2.57 o
 -11   1   2        0.04        3.09      4.00 o
 -10   1   2        5.74        6.85      2.25 o
  -9   1   2       24.03       20.54      1.33 o
  -8   1   2        0.03        0.01      0.97 o
  -7   1   2        0.69        0.19      0.42 o
  -6   1   2       78.70       85.61      1.12 o
  -5   1   2       26.86       22.25      0.78 o
  -4   1   2        1.06        0.01      0.89 o
  -3   1   2      189.47      171.86      1.53 o
  -2   1   2      569.94      582.26      2.25 o
   1   1   2     1148.52     1118.49     24.89 o
   2   1   2       51.87       73.23      0.56 o
   3   1   2      121.56      130.27      0.78 o
   4   1   2      469.17      477.71      2.05 o
   5   1   2      141.47      159.83      1.69 o
   6   1   2       61.92       61.81      0.99 o
   7   1   2       19.38       13.18      1.43 o
   8   1   2       61.97       47.83      1.51 o
   9   1   2        3.48        4.77      1.43 o
  10   1   2        0.16        1.80      1.45 o
 -11   2   2        8.50        4.01      2.73 o
 -10   2   2       20.83       15.51      3.18 o
  -9   2   2       20.31       15.48      1.59 o
  -8   2   2      101.46      101.55      1.64 o
  -7   2   2        0.46        1.85      0.95 o
  -6   2   2        3.98        2.10      0.77 o
  -5   2   2      474.77      508.41      2.91 o
  -4   2   2        7.62        2.85      0.61 o
  -3   2   2      866.82      864.53      3.17 o
  -2   2   2     6660.21     6742.38     20.89 o
  -1   2   2     6504.17     6746.23     35.66 o
   0   2   2      170.57       86.50      1.65 o
   1   2   2      178.32      172.79      1.75 o
   2   2   2       40.61       34.48      0.71 o
   3   2   2        3.30        5.05      0.45 o
   4   2   2      145.30      143.82      0.95 o
   5   2   2        0.07        1.40      0.40 o
   6   2   2        8.83        6.68      1.06 o
   7   2   2       21.07       15.13      1.46 o
   8   2   2        3.11        6.43      1.26 o
   9   2   2       13.75       17.16      1.43 o
  10   2   2        6.87        9.37      1.62 o
 -11   3   2        1.67        3.97      3.15 o
 -10   3   2        0.04        0.76      2.55 o
  -9   3   2        1.14        0.82      2.25 o
  -8   3   2        2.40        4.02      1.34 o
  -7   3   2       82.08       72.60      1.27 o
  -6   3   2       12.75       10.29      0.77 o
  -5   3   2        9.59        6.78      0.78 o
  -4   3   2      191.31      180.32      1.64 o
  -3   3   2     1618.49     1534.78      6.00 o
  -2   3   2     1453.66     1571.67      3.53 o
  -1   3   2     2497.07     2610.54     16.14 o
   0   3   2      335.81      311.57      3.92 o
   1   3   2     1091.63     1126.43      4.94 o
   2   3   2     2045.18     2111.77      6.96 o
   3   3   2        0.03        0.62      0.29 o
   4   3   2       61.15       64.85      0.65 o
   5   3   2       12.19       11.60      0.65 o
   6   3   2        3.93        5.85      0.92 o
   7   3   2        7.12        7.11      1.10 o
   8   3   2      219.85      227.28      2.72 o
   9   3   2       25.83       26.35      1.49 o
  10   3   2       21.02       23.57      2.14 o
 -11   4   2        0.46        0.00      0.24 o
 -10   4   2        0.60        1.15      2.52 o
  -9   4   2       63.40       60.03      2.38 o
  -8   4   2        6.78        4.72      1.29 o
  -7   4   2       18.87       15.13      1.13 o
  -6   4   2       86.05       79.69      1.11 o
  -5   4   2       19.05       19.33      0.72 o
  -4   4   2     2441.45     2418.81      7.67 o
  -3   4   2        5.91       11.07      0.94 o
  -2   4   2     1922.52     1914.28      9.53 o
  -1   4   2     1349.50     1376.67     11.67 o
   0   4   2     1575.82     1612.03     11.41 o
   1   4   2      148.59      159.90      1.92 o
   2   4   2      167.15      166.62      1.18 o
   3   4   2      321.65      324.37      2.04 o
   4   4   2       85.01       82.16      1.46 o
   5   4   2      219.56      229.56      1.84 o
   6   4   2       31.37       26.02      1.33 o
   7   4   2       12.52       15.30      1.20 o
   8   4   2        1.18        3.32      0.99 o
   9   4   2        2.02        4.58      1.56 o
  10   4   2        2.13        1.90      1.20 o
 -11   5   2        2.83        6.96      2.68 o
 -10   5   2        0.34        2.67      2.09 o
  -9   5   2       44.56       46.72      2.23 o
  -8   5   2       26.70       26.90      2.05 o
  -7   5   2       97.80      100.85      2.84 o
  -6   5   2      794.68      788.68      5.32 o
  -5   5   2        2.45        2.69      0.56 o
  -4   5   2     2461.71     2426.91     14.36 o
  -3   5   2      163.04      136.52      3.05 o
  -2   5   2      422.68      365.49      1.55 o
  -1   5   2      433.85      491.81      2.75 o
   0   5   2      103.73       90.11      2.80 o
   1   5   2       55.38       70.31      2.02 o
   2   5   2     1038.61      965.82      2.78 o
   3   5   2      140.86      114.03      1.47 o
   4   5   2      458.87      462.30      1.87 o
   5   5   2        3.45        7.08      0.72 o
   6   5   2       33.85       29.54      1.42 o
   7   5   2      116.37      117.30      1.65 o
   8   5   2        0.01        0.76      0.67 o
   9   5   2        1.87        1.58      1.24 o
  10   5   2        0.00        4.87      1.90 o
 -10   6   2        0.30        0.98      1.37 o
  -9   6   2       22.84       25.17      1.93 o
  -8   6   2        0.29        2.92      1.90 o
  -7   6   2        3.00        5.87      1.81 o
  -6   6   2       64.78       72.03      2.49 o
  -5   6   2       33.24       26.78      1.39 o
  -4   6   2       74.77       46.45      1.01 o
  -3   6   2      135.25      130.37      1.52 o
  -2   6   2     1515.25     1552.14      4.31 o
  -1   6   2      326.98      342.67      1.41 o
   0   6   2      297.11      326.54      1.85 o
   1   6   2      255.45      228.10      2.17 o
   2   6   2      260.70      255.92      1.86 o
   3   6   2      625.12      691.11      1.86 o
   4   6   2      201.43      218.46      2.19 o
   5   6   2      137.26      138.52      1.25 o
   6   6   2        7.26        9.10      1.14 o
   7   6   2       92.19       92.93      1.82 o
   8   6   2        0.23        0.41      1.11 o
   9   6   2        0.33        2.11      1.65 o
  10   6   2        5.13        9.03      2.65 o
 -10   7   2        0.01        0.75      1.92 o
  -9   7   2       63.27       58.39      2.26 o
  -8   7   2        2.10       -0.24      0.93 o
  -7   7   2      151.20      152.85      3.82 o
  -6   7   2       66.42       65.31      1.40 o
  -5   7   2      694.97      733.68      3.89 o
  -4   7   2      334.52      323.36      2.59 o
  -3   7   2       91.93      116.14      1.10 o
  -2   7   2       54.57       60.97      1.87 o
  -1   7   2      211.20      229.48      1.35 o
   0   7   2        0.02        6.91      2.48 o
   1   7   2      479.91      508.39      3.34 o
   2   7   2      251.87      249.57      1.13 o
   3   7   2       85.89       83.28      1.45 o
   4   7   2      318.53      337.53      1.38 o
   5   7   2       73.65       78.12      1.25 o
   6   7   2       75.07       72.03      1.53 o
   7   7   2       11.22       11.17      1.30 o
   8   7   2       44.45       42.52      1.82 o
   9   7   2        0.93        4.68      1.74 o
  10   7   2       11.58       15.74      2.55 o
 -10   8   2        9.43        5.16      2.47 o
  -9   8   2        1.98        1.66      1.66 o
  -8   8   2       33.81       30.79      1.91 o
  -7   8   2        1.56       66.48     36.43 o
  -6   8   2      414.03      405.71      3.00 o
  -5   8   2      190.29      178.68      1.36 o
  -4   8   2       65.83       62.33      1.22 o
  -3   8   2        3.48        3.18      0.82 o
  -2   8   2       15.47       22.17      1.82 o
  -1   8   2      398.22      453.57      2.04 o
   0   8   2     1331.73     1261.80      5.64 o
   1   8   2      385.57      406.62      1.88 o
   2   8   2      105.33       92.02      1.09 o
   3   8   2      155.92      194.97      1.37 o
   4   8   2      204.77      193.54      1.52 o
   5   8   2        3.36        4.73      0.82 o
   6   8   2       18.67       22.07      1.28 o
   7   8   2      211.02      207.78      3.14 o
   8   8   2        5.33        6.38      1.70 o
   9   8   2       12.52        7.83      1.82 o
 -10   9   2        8.10        5.54      2.45 o
  -9   9   2        6.76        4.48      2.92 o
  -8   9   2        8.36        5.91      1.76 o
  -7   9   2      169.05      166.29      2.59 o
  -6   9   2        0.09        4.08      1.68 o
  -5   9   2        3.64        3.00      1.55 o
  -4   9   2       46.26       48.03      1.08 o
  -3   9   2      140.41      125.61      1.57 o
  -2   9   2       72.56       81.53      2.38 o
  -1   9   2      139.00      147.73      1.36 o
   0   9   2      405.68      462.10      2.62 o
   1   9   2        0.00        0.32      0.44 o
   2   9   2        3.19        3.30      0.67 o
   3   9   2        3.92        0.57      0.68 o
   4   9   2        9.48        9.31      1.08 o
   5   9   2        0.41        1.10      1.11 o
   6   9   2       30.66       34.89      1.50 o
   7   9   2       18.36       23.28      1.64 o
   8   9   2        0.25        3.56      1.93 o
   9   9   2        2.35        4.33      1.87 o
 -10  10   2        1.96        0.12      1.05 o
  -9  10   2        4.02        2.29      1.98 o
  -8  10   2      128.48      125.80      3.04 o
  -7  10   2        8.20       10.01      2.28 o
  -6  10   2      594.82      634.21     10.21 o
  -5  10   2      441.49      422.14      8.48 o
  -4  10   2      400.61      368.31      3.37 o
  -3  10   2       58.54       68.26      1.29 o
  -2  10   2        5.30        6.05      1.03 o
  -1  10   2      318.72      377.25      4.84 o
   0  10   2       12.68       13.17      1.11 o
   1  10   2      134.98      138.62      1.56 o
   2  10   2        6.78       21.86      3.30 o
   3  10   2        2.16        0.46      0.93 o
   4  10   2        1.22        1.23      0.83 o
   5  10   2       55.39       51.67      1.40 o
   6  10   2       30.79       35.01      1.52 o
   7  10   2       65.84       65.70      1.88 o
   8  10   2        1.56        3.75      2.35 o
   9  10   2       17.41       13.79      2.12 o
  -9  11   2       19.33       17.24      2.21 o
  -8  11   2        5.82        5.28      1.96 o
  -7  11   2       15.68       10.13      1.80 o
  -6  11   2       32.72       31.53      1.68 o
  -5  11   2      455.01      433.82      3.41 o
  -4  11   2      229.96      232.23      2.74 o
  -3  11   2        7.39        6.78      1.71 o
  -2  11   2        5.13        4.82      0.99 o
  -1  11   2      147.37      132.71      1.53 o
   0  11   2       24.47       21.45      1.46 o
   1  11   2       94.60       97.77      1.58 o
   2  11   2       35.15       37.32      1.12 o
   3  11   2        4.12        4.22      1.19 o
   4  11   2        0.11       -0.12      0.92 o
   5  11   2        0.20        0.12      1.32 o
   6  11   2       95.95       88.23      2.82 o
   7  11   2        7.10        0.55      1.30 o
   8  11   2       20.80       11.14      2.13 o
   9  11   2       10.55        2.46      4.26 o
  -9  12   2        9.76       12.94      2.44 o
  -8  12   2       76.67       85.82      3.80 o
  -7  12   2       36.61       37.15      2.59 o
  -6  12   2        8.97        9.55      2.25 o
  -5  12   2       85.22       88.07      3.03 o
  -4  12   2       47.60       45.88      1.79 o
  -3  12   2      104.33      100.59      3.64 o
  -2  12   2      354.79      361.78      4.80 o
  -1  12   2       13.05       13.34      1.04 o
   0  12   2       77.82       83.06      1.93 o
   1  12   2      280.34      282.21      3.68 o
   2  12   2      376.88      359.16      3.81 o
   3  12   2       37.68       30.86      1.63 o
   4  12   2       89.74       92.49      1.48 o
   5  12   2       13.31        4.88      2.90 o
   6  12   2        3.98        3.85      2.00 o
   7  12   2       20.50       22.51      2.36 o
   8  12   2        5.01        1.90      2.69 o
  -9  13   2        9.49       10.60      3.22 o
  -8  13   2       14.18       15.13      2.92 o
  -7  13   2        9.88        8.17      2.64 o
  -6  13   2       62.44       56.88      2.72 o
  -5  13   2      211.82      208.35      2.72 o
  -4  13   2      181.92      163.52      2.35 o
  -3  13   2      101.92      102.01      4.73 o
  -2  13   2        3.20        2.60      1.38 o
  -1  13   2        0.09       -0.18      1.26 o
   0  13   2       16.89       17.10      1.42 o
   1  13   2        1.52       25.92      9.33 o
   2  13   2        0.41        0.00      0.38 o
   3  13   2      115.24      112.92      2.92 o
   4  13   2       52.31       48.45      2.18 o
   5  13   2        2.84        2.62      1.60 o
   6  13   2       26.69       25.02      2.12 o
   7  13   2        0.20        1.20      1.27 o
   8  13   2        0.21        0.90      2.88 o
  -8  14   2        7.52        6.77      2.83 o
  -7  14   2        3.38        1.85      2.51 o
  -6  14   2        0.08       -0.73      1.87 o
  -5  14   2      162.33      162.40      2.84 o
  -4  14   2      103.39      112.46      2.27 o
  -3  14   2       56.23       43.54      2.82 o
  -2  14   2      227.36      239.31      2.50 o
  -1  14   2       93.19      101.17      1.58 o
   0  14   2        4.38        2.54      1.20 o
   1  14   2        3.13        3.11      1.73 o
   2  14   2        7.00        7.35      1.58 o
   3  14   2        7.42        5.96      2.01 o
   4  14   2        1.09        1.63      1.39 o
   5  14   2        2.23        0.64      0.86 o
   6  14   2       20.89       23.21      2.01 o
   7  14   2       12.58        7.38      2.17 o
   8  14   2        5.69        4.37      2.76 o
  -8  15   2        3.87        3.44      3.04 o
  -7  15   2        9.34        6.39      2.35 o
  -6  15   2        0.00        1.23      2.12 o
  -5  15   2       17.83       20.29      4.75 o
  -4  15   2       14.61       15.44      2.01 o
  -3  15   2       36.86       32.67      2.99 o
  -2  15   2        1.56        2.80      4.01 o
  -1  15   2        0.76        4.69      2.81 o
   0  15   2        7.27        4.77      1.69 o
   1  15   2        7.52        3.35      2.45 o
   2  15   2        0.15       14.63     10.97 o
   3  15   2       36.90       29.56      2.40 o
   4  15   2        9.60       13.97      2.96 o
   5  15   2        6.99        7.56      1.77 o
   6  15   2        9.41       12.51      2.03 o
   7  15   2       17.82       15.21      2.27 o
  -7  16   2       36.85       45.08      2.61 o
  -6  16   2        1.00        0.15      1.93 o
  -5  16   2      135.66      140.99      3.73 o
  -4  16   2       24.93       20.72      2.38 o
  -3  16   2       15.75        8.85      2.84 o
  -2  16   2        1.03        3.74      2.56 o
  -1  16   2       23.71       25.01      2.61 o
   0  16   2        6.97        4.89      2.14 o
   1  16   2      140.06      143.01      3.03 o
   2  16   2        6.95       35.98     10.74 o
   3  16   2       18.79       19.79      2.63 o
   4  16   2       41.15       33.78      2.49 o
   5  16   2        0.12        4.93      2.84 o
   6  16   2        6.09        5.55      3.66 o
   7  16   2       11.60       11.63      2.42 o
  -7  17   2        0.77        2.90      2.14 o
  -6  17   2        6.26        9.34      3.25 o
  -5  17   2        5.90        6.24      2.22 o
  -4  17   2       34.24       32.39      2.59 o
  -3  17   2       11.81        9.38      2.90 o
  -2  17   2       11.57       13.01      3.02 o
  -1  17   2       18.11       19.01      2.46 o
   0  17   2      138.79      153.31      2.57 o
   1  17   2       11.72        0.76      4.96 o
   2  17   2       38.56       66.44     14.72 o
   3  17   2        1.14        1.32      5.86 o
   4  17   2        0.12        0.48      1.58 o
   5  17   2        0.71       11.67      9.52 o
   6  17   2        0.07        6.69      5.45 o
  -6  18   2       23.72       23.18      3.17 o
  -5  18   2        2.85        6.53      2.46 o
  -4  18   2       49.32       48.82      2.78 o
  -3  18   2        4.58        8.80      3.44 o
  -2  18   2       12.91       11.31      3.23 o
  -1  18   2        5.13        4.93      2.52 o
   0  18   2        6.52        2.14      2.66 o
   1  18   2       15.91       13.79      2.64 o
   2  18   2        2.58        2.73      3.38 o
   3  18   2        6.27       35.62     11.99 o
   4  18   2       16.08       13.10      3.31 o
   5  18   2        0.53        1.58      3.33 o
  -5  19   2       10.31       11.45      2.67 o
  -4  19   2        9.04       41.53     13.62 o
  -3  19   2        2.04        0.35      3.21 o
  -2  19   2       52.20       62.15      3.32 o
  -1  19   2       36.05       35.56      2.97 o
   0  19   2       15.18        8.48      3.09 o
   1  19   2       16.15       16.84      3.01 o
   2  19   2        7.99        9.78      5.56 o
   3  19   2       54.04       74.63      9.98 o
   4  19   2        7.93       19.53      4.79 o
  -4  20   2        1.50        4.15      2.74 o
  -3  20   2        8.79       13.93      3.57 o
  -2  20   2       30.25       29.97      3.32 o
  -1  20   2       36.00       33.74      3.08 o
   0  20   2        2.29        1.83      5.40 o
   1  20   2        0.06       -0.61      1.84 o
   2  20   2        0.04        1.34      4.51 o
   3  20   2        1.23       19.50     12.26 o
  -3  21   2        0.78        5.20      3.04 o
  -2  21   2        7.37        9.82      3.23 o
  -1  21   2       24.17       21.36      4.91 o
   0  21   2        0.72        1.59      3.79 o
   1  21   2        0.50        1.62      2.75 o
   2  21   2       42.32       50.59      4.42 o
 -11   1   3        6.50        5.90      2.85 o
 -10   1   3        2.59        3.93      2.36 o
  -9   1   3      129.37      132.50      2.18 o
  -8   1   3       43.12       39.45      1.39 o
  -7   1   3        1.77        0.43      0.41 o
  -6   1   3       96.22       88.64      1.45 o
  -5   1   3       57.41       50.45      1.10 o
  -4   1   3        4.78        5.61      0.55 o
  -3   1   3     1917.69     1989.04      7.96 o
  -2   1   3      576.45      572.92      1.97 o
  -1   1   3       60.23       47.70      0.77 o
   0   1   3     5337.25     5110.62     30.73 o
   1   1   3      180.52      189.75      3.55 o
   2   1   3        2.31        1.38      0.53 o
   3   1   3      821.71      839.74      3.10 o
   4   1   3      196.63      180.68      1.66 o
   5   1   3      252.03      257.34      2.01 o
   6   1   3      250.06      268.61      3.34 o
   7   1   3      281.43      265.95      3.44 o
   8   1   3        3.08        4.09      1.62 o
   9   1   3        5.20        6.64      1.57 o
  10   1   3        8.92       13.13      2.41 o
 -11   2   3        5.62        3.08      3.58 o
 -10   2   3        6.08        6.47      1.95 o
  -9   2   3        4.82        5.41      1.58 o
  -8   2   3        0.71        0.39      0.84 o
  -7   2   3       31.26       24.90      1.22 o
  -6   2   3      185.79      175.70      1.49 o
  -5   2   3     1074.08     1104.83      4.67 o
  -4   2   3     1841.72     1853.01      5.72 o
  -3   2   3      676.91      663.50      1.73 o
  -2   2   3      136.34      124.54      0.86 o
  -1   2   3     3672.34     3756.25     26.53 o
   0   2   3     1080.21     1103.52      7.34 o
   1   2   3       14.03       25.30      5.39 o
   2   2   3      128.88      119.92      1.93 o
   3   2   3      290.41      299.52      1.50 o
   4   2   3      498.39      544.49      2.81 o
   5   2   3      158.35      177.38      2.24 o
   6   2   3      675.72      677.23      2.52 o
   7   2   3       15.46       21.60      1.58 o
   8   2   3       67.97       64.03      1.54 o
   9   2   3        7.12        8.97      1.41 o
  10   2   3       26.13       28.56      2.13 o
 -11   3   3        1.76        4.57      4.65 o
 -10   3   3       70.84       74.68      3.18 o
  -9   3   3       31.44       31.51      2.88 o
  -8   3   3        6.97        4.29      1.44 o
  -7   3   3        9.20       11.54      1.31 o
  -6   3   3       22.52       23.97      0.95 o
  -5   3   3       75.93       75.57      0.88 o
  -4   3   3      264.09      249.41      1.94 o
  -3   3   3     1129.43     1157.69      2.13 o
  -2   3   3      571.60      540.92      3.84 o
  -1   3   3      457.33      491.25      3.05 o
   0   3   3     1392.29     1389.43      4.89 o
   1   3   3     2732.50     2651.38     19.92 o
   2   3   3      146.42      161.97      0.84 o
   3   3   3      184.05      178.56      2.48 o
   4   3   3       40.94       47.65      0.95 o
   5   3   3      120.84      133.26      2.58 o
   6   3   3        0.82        5.76      2.20 o
   7   3   3       16.55       21.04      1.34 o
   8   3   3       11.00       13.94      1.38 o
   9   3   3        0.01        4.37      1.59 o
  10   3   3        0.09        3.15      1.77 o
 -11   4   3        3.89        6.73      3.04 o
 -10   4   3        3.10        0.02      1.18 o
  -9   4   3       20.25       21.50      2.79 o
  -8   4   3        0.94        0.97      0.91 o
  -7   4   3        3.71        0.92      0.91 o
  -6   4   3       91.69       93.69      1.23 o
  -5   4   3       23.19       20.48      0.73 o
  -4   4   3     1447.24     1501.78      5.55 o
  -3   4   3      530.70      507.26      2.83 o
  -2   4   3     1305.46     1426.12      7.83 o
  -1   4   3       79.49       93.55      1.73 o
   0   4   3        1.23        5.73      0.94 o
   1   4   3       93.66      112.35      3.80 o
   2   4   3       12.05       13.60      0.69 o
   3   4   3        7.53        4.52      0.95 o
   4   4   3        5.47        6.66      0.53 o
   5   4   3      230.04      227.41      3.31 o
   6   4   3      543.32      529.99      2.44 o
   7   4   3        6.76        7.96      1.20 o
   8   4   3       15.77       12.03      1.34 o
   9   4   3       72.34       75.50      2.12 o
  10   4   3       10.23       21.87      3.78 o
 -11   5   3       10.38       13.53      2.84 o
 -10   5   3        9.79        5.41      2.48 o
  -9   5   3       15.56       14.34      2.09 o
  -8   5   3      104.13      120.07      2.42 o
  -7   5   3        4.60        1.65      1.14 o
  -6   5   3      275.42      281.29      2.00 o
  -5   5   3      341.76      350.89      3.18 o
  -4   5   3      194.46      210.12      2.18 o
  -3   5   3      761.65      722.49      5.61 o
  -2   5   3     1929.07     1948.83      6.19 o
  -1   5   3     1233.21     1296.19      8.31 o
   0   5   3     1124.01     1174.90      6.35 o
   1   5   3       27.12       30.59      2.68 o
   2   5   3      199.65      206.14      1.40 o
   3   5   3       18.67       16.17      0.85 o
   4   5   3       59.52       63.09      1.24 o
   5   5   3        0.89        3.41      1.37 o
   6   5   3        1.79        6.45      1.84 o
   7   5   3        0.69        0.26      0.61 o
   8   5   3       20.12       22.38      2.02 o
   9   5   3        3.69        6.86      2.47 o
 -10   6   3        9.82        8.91      3.33 o
  -9   6   3      138.69      153.69      2.48 o
  -8   6   3        0.07        3.92      2.06 o
  -7   6   3      248.14      279.90      3.23 o
  -6   6   3      576.18      579.50      4.06 o
  -5   6   3      347.34      341.14      3.12 o
  -4   6   3      140.99      168.05      2.58 o
  -3   6   3        3.46        2.89      0.72 o
  -2   6   3     1355.53     1406.89      3.04 o
  -1   6   3     1477.69     1498.16      8.89 o
   0   6   3       17.76       20.75      1.97 o
   1   6   3        2.22       13.21      3.32 o
   2   6   3      282.84      271.57      1.36 o
   3   6   3       18.01       19.00      1.15 o
   4   6   3       72.28       72.20      1.54 o
   5   6   3       66.24       65.83      1.37 o
   6   6   3       32.36       38.70      2.28 o
   7   6   3        0.00        3.21      1.46 o
   8   6   3        3.65        9.08      2.64 o
   9   6   3        1.26        2.66      2.76 o
 -10   7   3        0.00        2.12      3.01 o
  -9   7   3        6.06        8.29      2.21 o
  -8   7   3      165.77      179.78      3.22 o
  -7   7   3      122.21      119.82      2.75 o
  -6   7   3       37.04       46.07      1.44 o
  -5   7   3       12.46       11.55      1.05 o
  -4   7   3      147.08      135.99      1.16 o
  -3   7   3      587.77      595.23      2.95 o
  -2   7   3      524.63      567.44      3.64 o
  -1   7   3       97.55      118.71      1.70 o
   0   7   3      383.91      357.43      1.65 o
   1   7   3     1082.90     1028.33      7.59 o
   2   7   3      357.44      332.26      1.53 o
   3   7   3       71.69       72.58      1.15 o
   4   7   3       51.22       50.79      1.08 o
   5   7   3      134.43      134.18      2.03 o
   6   7   3        2.88        5.13      1.36 o
   7   7   3      229.77      217.32      3.27 o
   8   7   3       17.46       24.32      2.84 o
   9   7   3       11.40       11.61      2.21 o
 -10   8   3        1.82        2.99      2.28 o
  -9   8   3        0.07       38.88     23.24 o
  -8   8   3        0.15        1.23      2.89 o
  -7   8   3       66.62       65.41      2.33 o
  -6   8   3      384.65      385.01      3.22 o
  -5   8   3       26.06       35.12      1.00 o
  -4   8   3      152.90      143.63      1.87 o
  -3   8   3       54.94       46.67      1.51 o
  -2   8   3     1599.58     1740.40     10.51 o
  -1   8   3      261.05      267.61      2.96 o
   0   8   3        0.00        3.30      1.29 o
   1   8   3        0.11        2.38      0.72 o
   2   8   3      141.27      143.60      3.19 o
   3   8   3      229.27      223.47      1.25 o
   4   8   3       41.39       35.62      1.62 o
   5   8   3       23.96       27.57      1.56 o
   6   8   3       19.55       20.06      1.92 o
   7   8   3        8.44        9.92      2.03 o
   8   8   3        1.27        3.49      2.35 o
   9   8   3        7.04       10.88      3.06 o
 -10   9   3       10.45        9.45      2.07 o
  -9   9   3        0.09        1.55      2.94 o
  -8   9   3       42.29       45.18      2.69 o
  -7   9   3        1.79        1.71      2.75 o
  -6   9   3       84.19       82.46      1.93 o
  -5   9   3       39.21       36.76      1.14 o
  -4   9   3        1.61        2.48      0.76 o
  -3   9   3      185.88      186.71      2.12 o
  -2   9   3       74.27       74.84      2.07 o
  -1   9   3        2.95        3.35      0.73 o
   0   9   3      132.27      127.38      1.63 o
   1   9   3        0.16        0.71      0.39 o
   2   9   3      247.97      226.35      4.61 o
   3   9   3        4.34        8.03      0.78 o
   4   9   3       38.64       25.63      1.12 o
   5   9   3        1.98        2.51      1.44 o
   6   9   3        0.16        1.01      1.54 o
   7   9   3       39.97       39.30      3.65 o
   8   9   3        1.50        4.63      2.08 o
   9   9   3        0.34        5.42      4.32 o
 -10  10   3       11.80        2.60      4.07 o
  -9  10   3        7.55        4.27      2.62 o
  -8  10   3        0.04       -0.08      0.44 o
  -7  10   3        0.13        2.79      3.19 o
  -6  10   3      129.53      156.88      4.59 o
  -5  10   3        2.07        5.24      3.20 o
  -4  10   3        0.16        0.65      0.89 o
  -3  10   3        8.41       12.20      1.76 o
  -2  10   3      429.59      443.51      3.01 o
  -1  10   3        1.98        2.17      0.60 o
   0  10   3       99.40       93.12      1.74 o
   1  10   3        1.41        2.52      0.70 o
   2  10   3       73.30       80.14      5.32 o
   3  10   3        0.18        5.38      2.92 o
   4  10   3       97.20      101.22      1.35 o
   5  10   3       40.35       30.82      1.78 o
   6  10   3      162.66      174.36      3.63 o
   7  10   3        1.04        0.06      0.75 o
   8  10   3        0.96        0.89      2.87 o
   9  10   3        0.32       -0.34      1.86 o
  -9  11   3        2.01        0.72      1.26 o
  -8  11   3       60.26       68.87      3.03 o
  -7  11   3      138.08      141.31      3.44 o
  -6  11   3        5.60        3.30      1.89 o
  -5  11   3       38.09       37.63      2.15 o
  -4  11   3       12.04       11.85      1.47 o
  -3  11   3       35.78       31.64      1.55 o
  -2  11   3       94.62       98.46      1.62 o
  -1  11   3        1.58        7.60      2.52 o
   0  11   3        1.99        1.62      0.71 o
   1  11   3       58.05       50.09      1.41 o
   2  11   3      225.24      237.24      3.80 o
   3  11   3      124.65      103.00      1.63 o
   4  11   3       27.65       25.30      3.37 o
   5  11   3       44.86       36.66      1.65 o
   6  11   3       25.42       22.29      1.84 o
   7  11   3       12.34        8.05      2.19 o
   8  11   3        0.31        0.07      1.52 o
  -9  12   3        9.10       11.44      2.76 o
  -8  12   3       34.72       39.08      2.86 o
  -7  12   3        3.90        3.47      2.49 o
  -6  12   3        6.92        3.17      2.26 o
  -5  12   3      107.91      108.74      2.56 o
  -4  12   3        4.39        5.74      2.03 o
  -3  12   3       63.72       72.24      2.41 o
  -2  12   3       46.24       50.25      2.67 o
  -1  12   3        1.66        5.15      1.11 o
   0  12   3       76.75       85.23      1.14 o
   1  12   3        0.01        0.04      0.59 o
   2  12   3      221.56      217.64      2.45 o
   3  12   3       85.81       93.35      1.65 o
   4  12   3       29.86       33.49      2.14 o
   5  12   3        0.17       -0.07      0.18 o
   6  12   3       33.19       27.20      2.35 o
   7  12   3        1.54        1.23      2.43 o
   8  12   3        0.32        0.21      1.58 o
  -9  13   3        0.02       -0.49      1.39 o
  -8  13   3        2.44        4.99      2.56 o
  -7  13   3        1.37        1.85      2.37 o
  -6  13   3       69.05       64.23      2.54 o
  -5  13   3      263.60      254.83      3.37 o
  -4  13   3       30.39       34.58      2.79 o
  -3  13   3       13.13       13.81      1.94 o
  -2  13   3       28.57       27.21      1.60 o
  -1  13   3      192.47      206.15      2.92 o
   0  13   3        0.05        1.57      1.54 o
   1  13   3        2.75       18.07      6.87 o
   2  13   3       26.28       24.61      1.43 o
   3  13   3       12.40        8.29      1.41 o
   4  13   3        3.90        4.30      1.71 o
   5  13   3        8.35        6.44      1.68 o
   6  13   3        3.54        1.31      1.56 o
   7  13   3        0.38       -0.08      0.29 o
   8  13   3        7.51        7.70      3.07 o
  -8  14   3        1.78        0.66      2.66 o
  -7  14   3        3.47        7.28      6.32 o
  -6  14   3        9.19        6.18      2.11 o
  -5  14   3        5.35        8.17      2.25 o
  -4  14   3       13.18       12.69      2.07 o
  -3  14   3       57.73       46.48      3.04 o
  -2  14   3       12.92        9.55      1.81 o
  -1  14   3       25.61       21.56      1.61 o
   0  14   3       38.22       26.35      1.71 o
   1  14   3       37.92       25.36      1.80 o
   2  14   3       26.37       24.47      1.79 o
   3  14   3       78.94       77.08      2.62 o
   4  14   3      140.00      148.56      3.81 o
   5  14   3        1.19        1.18      2.86 o
   6  14   3        7.53        5.54      2.24 o
   7  14   3        3.75        0.10      0.95 o
  -8  15   3       13.30       15.20      3.04 o
  -7  15   3       50.26       51.21      3.42 o
  -6  15   3        5.40        7.75      2.72 o
  -5  15   3       83.77       79.49      2.91 o
  -4  15   3       12.75       13.89      2.60 o
  -3  15   3        4.36        6.17      2.67 o
  -2  15   3       55.72       46.87      2.60 o
  -1  15   3      121.30      122.33      4.22 o
   0  15   3        3.27        0.47      0.74 o
   1  15   3        2.08       10.37     10.34 o
   2  15   3        0.11       -0.34      0.68 o
   3  15   3        4.82        0.32      1.84 o
   4  15   3        3.23        9.00      4.72 o
   5  15   3       28.08       26.57      2.31 o
   6  15   3        0.41        1.24      2.12 o
   7  15   3        0.54      128.58    102.53 o
  -7  16   3        8.23       10.51      2.69 o
  -6  16   3       29.74       35.84      3.66 o
  -5  16   3        1.49        0.57      2.18 o
  -4  16   3      122.69      132.57      3.12 o
  -3  16   3       10.92        8.16      2.95 o
  -2  16   3       98.04       94.41      3.36 o
  -1  16   3      136.13      129.56      3.41 o
   0  16   3        5.08        2.45      1.79 o
   1  16   3       14.78       13.35      2.74 o
   2  16   3       42.23       54.33      8.26 o
   3  16   3       18.36       10.30      2.39 o
   4  16   3        7.03        4.54      2.42 o
   5  16   3        5.35        7.53      3.07 o
   6  16   3        0.21        3.09      2.56 o
  -7  17   3       10.02        9.97      2.90 o
  -6  17   3       20.69       19.92      3.95 o
  -5  17   3        6.07        7.49      2.49 o
  -4  17   3       15.55       16.35      2.38 o
  -3  17   3       12.26       13.10      4.32 o
  -2  17   3       34.90       35.10      3.38 o
  -1  17   3       14.70       11.18      2.28 o
   0  17   3        2.64        0.03      1.08 o
   1  17   3       22.41       17.88      3.39 o
   2  17   3       89.88      104.40     10.27 o
   3  17   3       21.33       18.30      2.62 o
   4  17   3        0.01        1.03      2.46 o
   5  17   3        0.31        0.57      3.86 o
   6  17   3        0.32       11.66      4.87 o
  -6  18   3        6.52        5.26      3.03 o
  -5  18   3        0.07       -0.35      1.44 o
  -4  18   3        0.13        1.77      2.35 o
  -3  18   3        6.73        4.50      3.17 o
  -2  18   3       30.01       40.44      2.94 o
  -1  18   3        3.10        1.35      1.80 o
   0  18   3       62.98       56.17      2.30 o
   1  18   3       11.66       10.95      2.89 o
   2  18   3       29.11       27.08      3.59 o
   3  18   3       33.38       48.83      9.26 o
   4  18   3        0.22        2.88      2.58 o
   5  18   3       21.04       19.47      2.84 o
  -5  19   3        1.10        1.21      3.05 o
  -4  19   3        4.80        5.57      2.57 o
  -3  19   3        0.22        1.36      3.17 o
  -2  19   3        7.80       10.21      2.98 o
  -1  19   3       28.20       22.81      2.28 o
   0  19   3       17.25       18.61      3.16 o
   1  19   3       14.32       17.40      3.69 o
   2  19   3        8.67       11.01      4.66 o
   3  19   3       15.35       54.14      4.19 o
   4  19   3        2.33        8.88      3.55 o
  -4  20   3        1.74        5.19      2.79 o
  -3  20   3        7.89       12.93      4.14 o
  -2  20   3        6.27        4.85      3.07 o
  -1  20   3       43.26       38.63      3.17 o
   0  20   3        3.05        2.44      5.32 o
   1  20   3       24.70       23.30      6.14 o
   2  20   3        1.31        0.83      3.49 o
   3  20   3        8.28       21.18     11.21 o
  -2  21   3        0.00        0.33      1.63 o
  -1  21   3       31.28       25.75     11.29 o
   0  21   3        2.65        7.05      5.22 o
   1  21   3       16.05       10.53      7.46 o
 -11   0   4       31.78       30.86      5.03 o
 -10   0   4        3.10        3.17      2.72 o
  -9   0   4       70.36       61.61      3.19 o
  -8   0   4       76.58       79.06      2.27 o
  -7   0   4       15.04       14.04      2.05 o
  -6   0   4      592.41      593.83      3.92 o
  -5   0   4      213.44      235.59      1.95 o
  -4   0   4       40.10       39.17      1.01 o
  -3   0   4      227.17      193.75      1.62 o
  -2   0   4     4280.82     4058.99     45.69 o
  -1   0   4       58.92       83.66      2.06 o
   0   0   4     1491.65     1309.62      6.22 o
   1   0   4    11882.38    11193.24     94.47 o
   2   0   4      155.37      134.20      1.73 o
   3   0   4      533.94      617.46      5.40 o
   4   0   4      258.06      237.23      2.52 o
   5   0   4     1001.10      965.69      4.53 o
   6   0   4        0.95        1.55      1.37 o
   7   0   4        4.52        7.56      2.44 o
   8   0   4      100.25      105.74      3.83 o
   9   0   4        0.33        3.92      4.16 o
 -11   1   4       19.38       21.40      2.50 o
 -10   1   4        9.74        9.62      2.02 o
  -9   1   4        0.11        1.01      1.20 o
  -8   1   4        2.20        2.71      1.29 o
  -7   1   4        4.62        2.34      1.18 o
  -6   1   4      165.64      173.21      1.71 o
  -5   1   4       68.70       77.72      0.94 o
  -4   1   4      284.71      301.12      1.47 o
  -3   1   4      373.92      404.58      1.74 o
  -2   1   4       61.77       62.14      0.69 o
  -1   1   4     1312.58     1212.96      4.83 o
   0   1   4      706.91      711.52      3.48 o
   1   1   4     1291.55     1339.03      9.26 o
   2   1   4      136.24      126.54      2.58 o
   3   1   4       45.80       39.91      0.72 o
   4   1   4      297.04      288.63      1.50 o
   5   1   4       32.55       29.21      2.15 o
   6   1   4       66.97       70.33      1.40 o
   7   1   4      155.65      176.14      2.81 o
   8   1   4       38.77       39.10      3.07 o
   9   1   4        6.93        8.05      1.73 o
 -11   2   4        0.18        1.04      2.92 o
 -10   2   4        7.73        7.31      2.21 o
  -9   2   4        5.95        3.98      1.83 o
  -8   2   4        3.30        2.31      1.69 o
  -7   2   4        0.01        0.01      0.32 o
  -6   2   4      118.03      122.06      1.57 o
  -5   2   4      186.00      183.96      1.24 o
  -4   2   4       30.25       29.34      0.66 o
  -3   2   4        7.72        8.28      0.58 o
  -2   2   4      144.80      155.27      1.24 o
  -1   2   4     1449.84     1218.19      4.31 o
   0   2   4      179.02      192.85      1.21 o
   1   2   4        9.73       16.96      2.93 o
   2   2   4     1171.71     1117.79      8.49 o
   3   2   4       25.16       18.04      0.57 o
   4   2   4       16.68       12.61      0.73 o
   5   2   4      467.91      423.13      1.98 o
   6   2   4      362.89      384.11      2.54 o
   7   2   4        6.40        7.52      2.14 o
   8   2   4       26.55       27.97      1.98 o
   9   2   4       30.78       27.15      2.45 o
 -11   3   4        0.17        2.13      3.24 o
 -10   3   4        0.58        0.34      1.30 o
  -9   3   4        3.96        4.88      1.50 o
  -8   3   4       21.07       20.23      1.68 o
  -7   3   4        5.04        3.93      1.11 o
  -6   3   4      168.86      169.07      1.50 o
  -5   3   4      477.59      480.64      1.74 o
  -4   3   4       24.50       20.75      0.63 o
  -3   3   4        9.08       10.38      0.72 o
  -2   3   4       34.76       31.14      1.09 o
  -1   3   4     2527.93     2470.78     13.26 o
   0   3   4       84.76      104.34      2.92 o
   1   3   4        8.01       10.27      0.60 o
   2   3   4     3504.55     3575.68     22.89 o
   3   3   4      455.90      498.91      4.07 o
   4   3   4      773.22      776.11      2.96 o
   5   3   4      118.38      122.54      2.19 o
   6   3   4      270.51      279.74      3.86 o
   7   3   4        6.09        5.06      1.28 o
   8   3   4        4.01        9.64      1.76 o
   9   3   4        9.35        6.49      1.89 o
 -11   4   4        6.48        7.21      3.05 o
 -10   4   4        9.08       10.72      2.44 o
  -9   4   4       29.39       26.80      2.94 o
  -8   4   4      109.19      109.41      2.14 o
  -7   4   4       47.26       51.93      1.78 o
  -6   4   4       24.17       26.75      1.20 o
  -5   4   4      341.94      331.91      2.46 o
  -4   4   4        2.51        5.38      0.65 o
  -3   4   4      463.96      483.73      3.00 o
  -2   4   4        0.11       -0.01      0.38 o
  -1   4   4      445.24      482.67      3.87 o
   0   4   4      281.20      291.03      2.01 o
   1   4   4      463.96      459.80      3.06 o
   2   4   4     1723.87     1703.76      8.48 o
   3   4   4        1.91        0.39      0.39 o
   4   4   4       17.63       20.75      1.36 o
   5   4   4        0.05        0.52      0.51 o
   6   4   4        1.13        1.43      1.40 o
   7   4   4        0.04        1.11      1.51 o
   8   4   4        3.02        3.74      1.89 o
   9   4   4        3.88        6.69      2.40 o
 -11   5   4        0.01        1.96      2.74 o
 -10   5   4       10.54       10.89      2.09 o
  -9   5   4       60.64       67.52      3.74 o
  -8   5   4        0.60        0.02      0.51 o
  -7   5   4       38.45       36.96      1.37 o
  -6   5   4       29.36       30.47      1.20 o
  -5   5   4       69.63       67.29      1.17 o
  -4   5   4       46.59       46.01      0.87 o
  -3   5   4       22.00       17.96      0.99 o
  -2   5   4     4764.65     4932.46     23.09 o
  -1   5   4      130.75      119.12      1.48 o
   0   5   4      412.52      419.15      1.58 o
   1   5   4      108.13       96.90      2.85 o
   2   5   4       46.79       50.62      2.10 o
   3   5   4        0.14        0.56      0.60 o
   4   5   4        1.72        2.72      0.84 o
   5   5   4        0.87        1.12      0.75 o
   6   5   4      253.54      230.38      4.14 o
   7   5   4       18.86       19.54      2.23 o
   8   5   4        4.56        3.76      2.25 o
   9   5   4        2.06        3.33      2.20 o
 -11   6   4        4.56        6.25      3.41 o
 -10   6   4        0.01        0.76      1.04 o
  -9   6   4       10.23       12.27      2.45 o
  -8   6   4       61.05       65.34      4.34 o
  -7   6   4       43.70       46.66      1.61 o
  -6   6   4        1.60        2.15      1.31 o
  -5   6   4      275.34      261.09      1.54 o
  -4   6   4      118.00      125.32      1.70 o
  -3   6   4       87.86       81.92      1.02 o
  -2   6   4       22.82       22.15      1.44 o
  -1   6   4      116.22      123.68      1.47 o
   0   6   4      152.42      177.99      1.45 o
   1   6   4        9.35        5.47      1.52 o
   2   6   4      862.16      987.76      5.08 o
   3   6   4      279.54      297.67      1.43 o
   4   6   4       38.87       41.48      1.03 o
   5   6   4      126.36      111.65      1.57 o
   6   6   4       53.78       49.92      3.12 o
   7   6   4        0.09       -0.71      1.53 o
   8   6   4        0.01        0.08      2.03 o
   9   6   4       11.46        9.27      3.01 o
 -10   7   4        1.57       -0.44      1.53 o
  -9   7   4        0.35        0.00      0.49 o
  -8   7   4       91.23       82.97      2.59 o
  -7   7   4       56.72       63.32      1.63 o
  -6   7   4      181.44      201.30      4.78 o
  -5   7   4      106.72      110.89      1.42 o
  -4   7   4       14.60       17.46      0.96 o
  -3   7   4      358.71      375.77      1.58 o
  -2   7   4       98.60      122.05      2.40 o
  -1   7   4     1044.75     1075.89      7.90 o
   0   7   4      297.19      291.21      1.75 o
   1   7   4      519.71      525.05      2.64 o
   2   7   4       19.30       21.31      2.55 o
   3   7   4      163.84      176.97      1.75 o
   4   7   4        5.81        3.92      1.13 o
   5   7   4       19.37       17.48      1.84 o
   6   7   4        9.87        7.69      1.42 o
   7   7   4       13.62        8.35      2.01 o
   8   7   4        0.14        1.58      3.26 o
   9   7   4        0.78       -0.40      0.91 o
 -10   8   4        0.88        1.93      2.46 o
  -9   8   4       24.37       22.40      2.49 o
  -8   8   4        1.06        1.75      1.95 o
  -7   8   4      358.30      378.07      7.33 o
  -6   8   4       20.35       17.71      1.31 o
  -5   8   4      121.62      116.72      1.33 o
  -4   8   4      176.57      182.52      3.50 o
  -3   8   4        0.04        0.31      0.63 o
  -2   8   4        0.18        1.50      1.02 o
  -1   8   4      695.83      666.94      4.48 o
   0   8   4       98.09      116.61      1.34 o
   1   8   4      107.41      106.41      1.30 o
   2   8   4      242.82      217.48      3.55 o
   3   8   4      105.49       90.32      3.41 o
   4   8   4       15.86       16.52      0.91 o
   5   8   4      226.42      216.32      2.13 o
   6   8   4       12.37       12.12      2.34 o
   7   8   4        0.46        4.77      3.93 o
   8   8   4        0.81        1.01      2.11 o
   9   8   4        3.28        2.93      3.53 o
 -10   9   4        0.96        2.87      2.68 o
  -9   9   4       31.06       33.94      3.01 o
  -8   9   4      130.04      135.79      4.30 o
  -7   9   4        6.18        8.34      1.89 o
  -6   9   4      777.47      787.89      5.01 o
  -5   9   4       41.12       38.93      1.23 o
  -4   9   4       27.75       28.73      1.04 o
  -3   9   4      107.63      118.31      3.10 o
  -2   9   4       13.28       11.52      1.20 o
  -1   9   4       22.57       22.73      1.36 o
   0   9   4     1135.39     1118.74      6.75 o
   1   9   4      244.27      209.43      1.43 o
   2   9   4      545.40      531.54      3.13 o
   3   9   4      178.83      162.10      5.13 o
   4   9   4       28.86       28.84      1.34 o
   5   9   4        8.53        7.33      1.31 o
   6   9   4       31.62       27.37      2.06 o
   7   9   4        0.02       -0.17      0.77 o
   8   9   4        0.27       18.93      7.25 o
 -10  10   4        6.10        8.71      2.61 o
  -9  10   4       19.38       12.67      2.74 o
  -8  10   4        0.06        0.06      3.99 o
  -7  10   4      308.45      306.55      4.28 o
  -6  10   4       73.53       83.20      2.09 o
  -5  10   4      203.31      179.80      1.61 o
  -4  10   4       28.88       31.96      1.08 o
  -3  10   4        0.62        2.45      1.34 o
  -2  10   4       43.86       49.34      1.94 o
  -1  10   4       43.94       36.74      1.14 o
   0  10   4       70.48       70.94      1.88 o
   1  10   4      111.68      120.35      1.72 o
   2  10   4      138.12      126.70      2.53 o
   3  10   4       48.15       57.98      7.42 o
   4  10   4       62.21       57.14      3.94 o
   5  10   4       34.56       35.51      1.45 o
   6  10   4       99.06       89.67      2.88 o
   7  10   4        0.99        9.72      7.32 o
   8  10   4        2.78        0.30      3.43 o
  -9  11   4       17.66       21.58      2.80 o
  -8  11   4       20.42       11.06      2.82 o
  -7  11   4        4.35        4.57      2.23 o
  -6  11   4        6.27        5.87      1.52 o
  -5  11   4      114.86      116.14      1.98 o
  -4  11   4        1.49        4.97      1.62 o
  -3  11   4        2.09        0.40      0.63 o
  -2  11   4      450.80      454.08      4.46 o
  -1  11   4      241.38      220.55      2.92 o
   0  11   4      123.16      144.14      1.55 o
   1  11   4        0.00        0.95      0.66 o
   2  11   4       46.43       46.28      1.96 o
   3  11   4       37.69       56.78      7.75 o
   4  11   4       78.68       79.81      4.46 o
   5  11   4       12.68        8.09      1.25 o
   6  11   4       24.17       26.46      1.94 o
   7  11   4        0.01        7.89     11.03 o
   8  11   4        0.76       27.67      8.33 o
  -9  12   4        3.75        2.91      3.06 o
  -8  12   4        5.63        5.63      2.57 o
  -7  12   4       16.59        8.61      4.26 o
  -6  12   4       10.91       16.84      6.52 o
  -5  12   4        5.36       -0.06      0.42 o
  -4  12   4        1.19        1.76      1.38 o
  -3  12   4       36.83       34.09      3.34 o
  -2  12   4      158.89      144.25      2.74 o
  -1  12   4      435.95      451.71      6.63 o
   0  12   4       20.27       16.16      1.28 o
   1  12   4       12.35        9.61      1.09 o
   2  12   4        1.30        4.02      1.28 o
   3  12   4       56.91       56.25      5.01 o
   4  12   4       11.72        1.07      1.72 o
   5  12   4        0.22        0.75      0.93 o
   6  12   4       12.03        8.94      1.96 o
   7  12   4        0.18        6.63      5.27 o
   8  12   4        1.99       -0.11      1.24 o
  -9  13   4        0.99        4.78      5.95 o
  -8  13   4        1.23        0.16      1.52 o
  -7  13   4       49.89       50.42      2.72 o
  -6  13   4       16.59       13.70      2.71 o
  -5  13   4       26.60       26.92      2.18 o
  -4  13   4        0.82        8.21      5.14 o
  -3  13   4      150.08      152.09      3.01 o
  -2  13   4       91.57       88.33      3.08 o
  -1  13   4        0.10        1.90      1.00 o
   0  13   4      405.47      407.83      4.22 o
   1  13   4      224.17      227.04      2.49 o
   2  13   4      259.21      272.06      4.77 o
   3  13   4      167.03      182.58      2.11 o
   4  13   4        9.33        9.03      1.63 o
   5  13   4       42.05       36.07      1.89 o
   6  13   4        0.33        0.14      1.62 o
   7  13   4       10.15        6.78      2.66 o
  -8  14   4        2.66        2.73      3.01 o
  -7  14   4       29.44       30.45      3.00 o
  -6  14   4        0.73        5.81      5.25 o
  -5  14   4        2.87        7.01      5.97 o
  -4  14   4        0.34        2.61      3.16 o
  -3  14   4      263.44      271.94      3.96 o
  -2  14   4       30.90       33.83      3.72 o
  -1  14   4      192.77      190.49      3.23 o
   0  14   4       41.28       37.17      1.93 o
   1  14   4       67.73       61.58      2.59 o
   2  14   4        9.28        6.54      1.63 o
   3  14   4        0.23        1.87      2.54 o
   4  14   4       17.52       20.38      3.15 o
   5  14   4       13.16       13.73      1.88 o
   6  14   4        7.46        6.58      2.53 o
   7  14   4        0.33      131.71     99.63 o
  -8  15   4        4.10        6.70      3.16 o
  -7  15   4        1.08        9.84      9.02 o
  -6  15   4       10.46       13.18      3.56 o
  -5  15   4       19.48       18.42      2.81 o
  -4  15   4       12.23       13.23      2.70 o
  -3  15   4       55.38       52.55      2.67 o
  -2  15   4        5.70        3.20      3.07 o
  -1  15   4      108.99      100.41      2.41 o
   0  15   4        0.02       -0.31      0.61 o
   1  15   4       98.41       87.61      2.25 o
   2  15   4       14.03       14.74      2.73 o
   3  15   4        9.21        6.42      2.31 o
   4  15   4        2.35        2.53      2.17 o
   5  15   4       20.50       19.87      1.95 o
   6  15   4        7.88       10.47      2.54 o
  -7  16   4        4.87        5.45      2.82 o
  -6  16   4        3.18       10.08      5.15 o
  -5  16   4        1.18        1.86      2.92 o
  -4  16   4        0.78        4.37      3.65 o
  -3  16   4        4.27        5.03      2.16 o
  -2  16   4        0.31       15.40      4.83 o
  -1  16   4        1.18        3.21      2.40 o
   0  16   4        0.60       -0.01      0.76 o
   1  16   4        4.75        9.04      2.05 o
   2  16   4       10.97       25.95      9.08 o
   3  16   4        4.70        1.91      2.58 o
   4  16   4        0.40        1.68      2.47 o
   5  16   4        0.08        6.67      4.31 o
   6  16   4        4.00        8.94      3.46 o
  -7  17   4        2.08        5.87      2.81 o
  -6  17   4       24.12        7.85      5.79 o
  -5  17   4       11.85       11.19      2.94 o
  -4  17   4        2.71        3.26      3.05 o
  -3  17   4        4.37        4.70      2.79 o
  -2  17   4       39.73       35.47      3.08 o
  -1  17   4       26.39       19.01      2.41 o
   0  17   4       97.30       95.34      2.47 o
   1  17   4        0.09        0.62      0.90 o
   2  17   4       13.07       36.41     10.25 o
   3  17   4       14.82       15.49      2.60 o
   4  17   4        1.61        3.78      2.58 o
   5  17   4        4.83        2.40      2.98 o
  -6  18   4        0.75        2.90      3.38 o
  -5  18   4        6.04        8.61      3.07 o
  -4  18   4        0.10        2.41      3.01 o
  -3  18   4        1.72        8.11      3.04 o
  -2  18   4        7.01        6.78      3.63 o
  -1  18   4       60.88       61.74      2.39 o
   0  18   4        0.02        2.79      2.78 o
   1  18   4       45.68       59.79      3.10 o
   2  18   4       17.05       18.80      3.33 o
   3  18   4        6.87       22.64      7.30 o
   4  18   4        6.10        7.78      2.79 o
  -5  19   4        9.77       11.44      3.53 o
  -4  19   4        2.91        4.88      3.21 o
  -3  19   4        0.23        7.60      4.21 o
  -2  19   4       22.51       24.17      2.93 o
  -1  19   4        2.68        3.22      3.22 o
   0  19   4        0.04        2.98      2.49 o
   1  19   4       16.39       16.04      2.91 o
   2  19   4        0.26        4.86      2.86 o
   3  19   4       10.65       13.93      3.68 o
  -4  20   4        1.61        6.84      3.56 o
  -3  20   4        2.18        7.07      2.89 o
  -2  20   4        0.00        3.46      3.19 o
  -1  20   4        2.87        4.17      3.45 o
   0  20   4        3.23        6.73      5.42 o
   1  20   4        0.98       10.51      5.54 o
   2  20   4        0.83        3.36      3.19 o
  -2  21   4       16.51       19.12      3.26 o
  -1  21   4       38.92       36.73      8.81 o
   0  21   4       15.36       21.67      5.96 o
 -11   1   5        0.71        0.91      2.23 o
 -10   1   5       32.31       37.43      2.06 o
  -9   1   5       10.16        7.67      1.74 o
  -8   1   5        1.96        3.22      1.61 o
  -7   1   5      312.84      314.88      2.68 o
  -6   1   5      105.09      100.55      1.16 o
  -5   1   5        7.48        4.41      0.66 o
  -4   1   5       15.88       19.54      0.73 o
  -3   1   5      593.57      579.68      2.15 o
  -2   1   5      165.29      180.37      2.02 o
  -1   1   5       60.54       65.08      2.45 o
   0   1   5      363.61      383.85      2.86 o
   1   1   5     1293.25     1422.48     14.64 o
   2   1   5      278.42      297.20      4.95 o
   3   1   5      248.57      277.39      1.56 o
   4   1   5       70.84       59.29      0.94 o
   5   1   5       79.37       73.87      2.06 o
   6   1   5       15.18       21.18      3.43 o
   7   1   5       83.42       75.33      2.42 o
   8   1   5        4.32        7.02      1.92 o
   9   1   5        0.03        1.32      2.35 o
 -11   2   5        1.72        3.38      3.16 o
 -10   2   5       48.40       49.76      2.25 o
  -9   2   5        0.04        0.16      0.74 o
  -8   2   5       36.06       37.87      1.66 o
  -7   2   5       12.29       14.59      1.31 o
  -6   2   5       11.26        9.41      1.02 o
  -5   2   5      516.47      481.93      2.49 o
  -4   2   5      148.70      124.90      1.03 o
  -3   2   5     1363.76     1349.63      4.80 o
  -2   2   5      710.05      711.68      2.58 o
  -1   2   5     5370.47     5393.22     41.26 o
   0   2   5      305.27      328.71      1.52 o
   1   2   5      547.72      615.96      3.59 o
   2   2   5      383.83      412.45      4.78 o
   3   2   5        1.02        4.56      1.08 o
   4   2   5      104.73      106.47      0.93 o
   5   2   5      140.24      138.64      1.48 o
   6   2   5        9.29        4.63      1.26 o
   7   2   5       20.29       16.46      1.76 o
   8   2   5      106.74      125.51      2.89 o
   9   2   5       17.05       13.71      2.18 o
 -11   3   5       22.99       18.26      3.04 o
 -10   3   5        2.09        4.55      2.97 o
  -9   3   5       42.48       43.72      2.21 o
  -8   3   5       68.44       68.80      1.64 o
  -7   3   5       33.05       42.99      1.36 o
  -6   3   5       13.06       12.14      1.19 o
  -5   3   5        3.60        3.96      0.70 o
  -4   3   5      138.03      179.76      1.39 o
  -3   3   5      380.80      404.33      2.08 o
  -2   3   5       55.68       50.05      0.93 o
  -1   3   5     1212.18     1214.58      8.17 o
   0   3   5      521.47      524.09      2.58 o
   1   3   5      168.53      166.44      3.17 o
   2   3   5     2665.72     2671.23     23.84 o
   3   3   5      442.28      434.01      2.20 o
   4   3   5       35.89       36.81      0.91 o
   5   3   5        5.69        2.49      1.44 o
   6   3   5      195.20      173.50      4.69 o
   7   3   5       37.01       36.70      2.47 o
   8   3   5        5.31        5.56      2.35 o
   9   3   5        6.51        4.57      2.27 o
 -11   4   5        4.92        4.65      3.18 o
 -10   4   5        5.76        6.98      2.18 o
  -9   4   5       27.60       26.79      1.99 o
  -8   4   5        2.79        3.19      1.37 o
  -7   4   5       23.96       20.10      1.34 o
  -6   4   5      676.25      695.05      3.13 o
  -5   4   5      665.92      710.41      2.08 o
  -4   4   5     1194.72     1301.88      6.82 o
  -3   4   5     1174.51     1241.32      6.56 o
  -2   4   5     2175.04     2209.04     11.46 o
  -1   4   5       85.29       85.65      3.42 o
   0   4   5      169.90      175.20      1.70 o
   1   4   5      160.39      167.38      2.19 o
   2   4   5        9.92       18.91      3.52 o
   3   4   5       29.04       24.48      1.67 o
   4   4   5      183.05      196.16      1.74 o
   5   4   5       16.63       19.57      1.26 o
   6   4   5       57.19       43.00      2.42 o
   7   4   5        7.30        3.89      2.10 o
   8   4   5        7.19        4.99      2.28 o
   9   4   5       16.51       11.48      2.43 o
 -11   5   5        4.17        2.81      2.49 o
 -10   5   5        0.00        3.02      2.52 o
  -9   5   5       17.66       21.84      1.98 o
  -8   5   5        3.73        5.28      1.42 o
  -7   5   5       63.54       54.10      1.53 o
  -6   5   5        0.01        0.64      1.04 o
  -5   5   5      223.46      213.07      1.66 o
  -4   5   5       11.12       12.37      0.86 o
  -3   5   5       32.50       32.03      1.00 o
  -2   5   5       39.20       51.84      1.83 o
  -1   5   5       17.00       23.33      3.57 o
   0   5   5        7.15        9.83      1.70 o
   1   5   5      970.35     1043.92      7.25 o
   2   5   5      146.49      151.69      3.86 o
   3   5   5        6.72        9.59      2.47 o
   4   5   5       98.00      104.40      2.27 o
   5   5   5       73.24       63.08      1.43 o
   6   5   5       18.12       13.16      2.15 o
   7   5   5        0.93        0.80      0.92 o
   8   5   5        1.14        2.71      2.15 o
   9   5   5        0.59        1.33      3.12 o
 -10   6   5       25.52       32.50      4.16 o
  -9   6   5        0.30        3.13      2.06 o
  -8   6   5       72.54       84.74      2.46 o
  -7   6   5       34.92       31.25      1.39 o
  -6   6   5       76.96       79.99      1.69 o
  -5   6   5        3.90        4.33      0.99 o
  -4   6   5       74.04       70.05      1.87 o
  -3   6   5      353.33      398.10      4.34 o
  -2   6   5      823.43      889.44      3.83 o
  -1   6   5      469.65      540.95      2.96 o
   0   6   5      390.03      335.66      1.49 o
   1   6   5      354.11      401.70      4.06 o
   2   6   5      157.69      158.39      2.61 o
   3   6   5      136.32      150.62      4.08 o
   4   6   5       18.40       16.09      1.94 o
   5   6   5      171.75      174.31      1.79 o
   6   6   5        1.39        1.62      1.37 o
   7   6   5        8.64        6.94      1.92 o
   8   6   5        0.63        0.27      0.89 o
   9   6   5        8.04        7.27      3.41 o
 -10   7   5       13.51       11.71      2.32 o
  -9   7   5       27.35       23.01      2.31 o
  -8   7   5       11.99       10.71      2.07 o
  -7   7   5        6.29        5.14      1.40 o
  -6   7   5      168.35      165.40      3.20 o
  -5   7   5       10.22        6.69      1.05 o
  -4   7   5        2.50        5.51      0.98 o
  -3   7   5       85.78      112.53      1.54 o
  -2   7   5      345.65      333.55      3.01 o
  -1   7   5       55.25       57.85      1.75 o
   0   7   5      230.08      217.47      1.53 o
   1   7   5        0.96        0.75      0.49 o
   2   7   5     1205.11     1200.36      5.32 o
   3   7   5       32.27       33.76      5.63 o
   4   7   5       74.07       71.87      3.37 o
   5   7   5       25.35       24.78      1.30 o
   6   7   5       92.71       81.50      2.32 o
   7   7   5        2.83        8.27      5.84 o
   8   7   5        0.99       -0.11      2.14 o
 -10   8   5        2.36        1.87      2.78 o
  -9   8   5        0.58        1.22      2.26 o
  -8   8   5        3.34        0.25      0.55 o
  -7   8   5       17.99       18.25      1.48 o
  -6   8   5       39.69       49.76      1.56 o
  -5   8   5        0.01       -0.04      0.40 o
  -4   8   5       37.62       40.11      1.92 o
  -3   8   5      419.57      397.03      4.02 o
  -2   8   5      314.09      330.20      5.25 o
  -1   8   5       21.92       22.56      1.61 o
   0   8   5      102.55      110.82      1.89 o
   1   8   5     1057.22     1013.51      5.78 o
   2   8   5       78.73       86.98      6.01 o
   3   8   5        2.36       28.22      9.52 o
   4   8   5        6.41       14.71      4.44 o
   5   8   5        8.37        6.90      1.46 o
   6   8   5       16.48       18.07      2.06 o
   7   8   5        4.54        1.37      2.00 o
   8   8   5        0.24        1.32      3.22 o
 -10   9   5        0.05        3.50      2.47 o
  -9   9   5        1.35        2.77      2.26 o
  -8   9   5       32.85       27.74      2.26 o
  -7   9   5       32.46       35.08      2.16 o
  -6   9   5       45.24       45.42      1.79 o
  -5   9   5        1.41        2.08      1.23 o
  -4   9   5       20.09       21.93      1.08 o
  -3   9   5      184.80      195.69      2.71 o
  -2   9   5      303.69      292.11      3.18 o
  -1   9   5       20.39       20.06      1.66 o
   0   9   5        4.48        6.98      1.43 o
   1   9   5        0.30        2.66      2.19 o
   2   9   5      105.34      103.19      2.95 o
   3   9   5        4.80       33.74     11.57 o
   4   9   5       30.24       35.15      6.87 o
   5   9   5       17.42       13.08      1.53 o
   6   9   5       22.31       22.33      2.08 o
   7   9   5        1.32       21.73      7.43 o
   8   9   5        2.12        0.70      1.41 o
 -10  10   5        0.08        1.11      6.72 o
  -9  10   5       29.13       26.31      2.57 o
  -8  10   5       43.56       43.59      2.51 o
  -7  10   5       52.06       51.88      2.38 o
  -6  10   5       60.91       65.03      2.61 o
  -5  10   5       60.19       64.95      1.89 o
  -4  10   5       30.09       40.69      2.18 o
  -3  10   5      433.31      418.88      2.86 o
  -2  10   5       10.86        9.91      1.28 o
  -1  10   5        3.50        5.82      1.52 o
   0  10   5      183.58      175.85      2.87 o
   1  10   5       61.70       55.60      5.98 o
   2  10   5      182.42      162.76      1.81 o
   3  10   5        2.39       20.91      7.41 o
   4  10   5       18.66       35.98      7.50 o
   5  10   5        0.55        0.27      1.32 o
   6  10   5        1.57       15.54      4.30 o
   7  10   5        4.65        5.94      2.52 o
   8  10   5        0.68       -0.15      1.65 o
  -9  11   5        9.94        9.12      3.06 o
  -8  11   5        1.93        1.36      2.24 o
  -7  11   5      122.90      122.04      4.30 o
  -6  11   5        5.41        5.13      1.62 o
  -5  11   5      161.25      169.82      2.04 o
  -4  11   5       54.75       54.75      2.06 o
  -3  11   5      575.54      536.62      5.65 o
  -2  11   5      280.68      274.96      5.62 o
  -1  11   5       75.29       86.74      2.49 o
   0  11   5      540.57      553.96      3.31 o
   1  11   5        0.18       17.19      6.91 o
   2  11   5       59.17       60.23      2.20 o
   3  11   5        2.42        1.14      1.27 o
   4  11   5      138.73      135.93      2.24 o
   5  11   5        2.87        3.73      2.17 o
   6  11   5        0.62        3.23      3.63 o
   7  11   5        5.45        4.43      3.15 o
  -9  12   5        1.90        2.63      2.63 o
  -8  12   5        1.00        0.06      0.66 o
  -7  12   5        6.33        5.47      2.15 o
  -6  12   5        6.33        4.48      2.10 o
  -5  12   5       16.17       15.20      1.52 o
  -4  12   5      121.60      133.59      2.76 o
  -3  12   5        6.14        9.64      1.63 o
  -2  12   5      253.02      264.42      3.52 o
  -1  12   5        2.19        7.43      1.47 o
   0  12   5      179.11      187.17      3.18 o
   1  12   5      292.78      307.35      3.46 o
   2  12   5        0.04        2.46      1.19 o
   3  12   5        3.05       17.97      4.99 o
   4  12   5        0.50        1.76      1.66 o
   5  12   5        0.00        1.89      2.29 o
   6  12   5       11.65        4.06      2.90 o
   7  12   5        2.89        7.94      3.02 o
  -9  13   5        5.70        3.44      3.05 o
  -8  13   5        2.07        0.88      1.14 o
  -7  13   5        9.43        9.53      2.48 o
  -6  13   5        7.06        0.92      1.96 o
  -5  13   5        2.77        2.50      2.33 o
  -4  13   5        0.66        1.09      1.28 o
  -3  13   5        6.87        5.77      1.57 o
  -2  13   5        2.05        7.10      1.68 o
  -1  13   5        2.75        4.77      2.22 o
   0  13   5       25.98       22.15      1.74 o
   1  13   5       93.15      101.10      4.63 o
   2  13   5      231.77      226.94      5.49 o
   3  13   5        9.24        7.97      1.48 o
   4  13   5       68.60       63.84      1.76 o
   5  13   5       40.81       36.34      2.80 o
   6  13   5       12.38        5.43      3.06 o
   7  13   5        1.10        2.54      3.17 o
  -8  14   5        2.42        1.15      3.08 o
  -7  14   5       13.64       13.43      2.57 o
  -6  14   5        0.37        3.74      8.27 o
  -5  14   5        6.38        5.56      2.01 o
  -4  14   5        1.72        4.27      3.46 o
  -3  14   5      143.95      143.86      3.29 o
  -2  14   5      151.85      146.75      4.29 o
  -1  14   5       68.50       70.18      3.32 o
   0  14   5       59.88       55.20      1.76 o
   1  14   5      431.02      461.22      4.75 o
   2  14   5       55.89       70.64      8.76 o
   3  14   5      232.53      239.81      3.38 o
   4  14   5        0.10        1.18      1.25 o
   5  14   5       50.06       43.52      3.23 o
   6  14   5        0.06       64.21     68.35 o
  -8  15   5        4.38        7.60      3.24 o
  -7  15   5        5.67        0.81      2.59 o
  -6  15   5       11.92       13.37      2.67 o
  -5  15   5        2.17        1.02      1.54 o
  -4  15   5        0.26        0.16      0.91 o
  -3  15   5       41.06       43.32      2.34 o
  -2  15   5       16.37       15.57      2.29 o
  -1  15   5        0.05        0.77      3.27 o
   0  15   5       82.64       62.64      2.08 o
   1  15   5       44.51       48.45      2.77 o
   2  15   5        1.15        0.05      0.48 o
   3  15   5        1.63        0.23      0.48 o
   4  15   5       35.05       34.20      2.12 o
   5  15   5        0.01        3.73      2.47 o
   6  15   5        2.38       19.85     14.55 o
  -7  16   5        1.68        3.87      2.49 o
  -6  16   5        3.33        3.26      3.10 o
  -5  16   5        0.23       -0.25      0.79 o
  -4  16   5        2.76        5.26      2.24 o
  -3  16   5       24.78       26.04      2.52 o
  -2  16   5        0.95        3.65      2.10 o
  -1  16   5        0.01       -0.04      0.09 o
   0  16   5       30.95       26.26      2.80 o
   1  16   5        6.45        7.06      2.66 o
   2  16   5       23.70       46.18     10.62 o
   3  16   5       39.99       33.99      2.62 o
   4  16   5        4.82        3.60      2.88 o
   5  16   5        5.87        8.27      3.23 o
  -6  17   5        0.03        1.27      4.25 o
  -5  17   5        5.29        7.84      3.67 o
  -4  17   5        2.57        5.96      3.61 o
  -3  17   5       49.23       44.02      2.83 o
  -2  17   5       23.43       26.62      2.69 o
  -1  17   5       29.37       21.77      2.58 o
   0  17   5        0.03        0.70      1.42 o
   1  17   5        2.75        1.90      1.77 o
   2  17   5       20.80       19.39      3.38 o
   3  17   5        2.63       25.30      9.07 o
   4  17   5        5.69        2.90      2.70 o
  -6  18   5        3.17        4.88      3.34 o
  -5  18   5        6.74        6.56      3.15 o
  -4  18   5        0.36        1.82      3.26 o
  -3  18   5       12.10       11.60      2.75 o
  -2  18   5        0.04        1.10      1.51 o
  -1  18   5        2.91        4.40      2.57 o
   0  18   5        2.23        4.07      2.50 o
   1  18   5        1.40        2.39      2.33 o
   2  18   5        1.48        1.19      3.58 o
   3  18   5        0.00       31.89      4.02 o
   4  18   5        1.13        8.74      6.10 o
  -5  19   5        0.07        4.21     57.78 o
  -4  19   5        0.38        4.07      3.30 o
  -3  19   5        4.37        6.63      2.91 o
  -2  19   5        1.51        4.07      2.67 o
  -1  19   5       12.90       12.44      2.45 o
   0  19   5        5.92        8.38      2.92 o
   1  19   5       34.23       29.74      3.18 o
   2  19   5        0.61        5.56      2.85 o
   3  19   5        0.19       -0.21      2.50 o
  -3  20   5        9.61       12.58      2.50 o
  -2  20   5       26.24       29.49      3.22 o
  -1  20   5       22.80       30.17      3.12 o
   0  20   5        4.85        8.19      4.08 o
   1  20   5       25.28       36.76      4.00 o
 -11   0   6        5.15        3.64      3.22 o
 -10   0   6       99.67      102.87      3.70 o
  -9   0   6       15.81       17.51      3.03 o
  -8   0   6      450.73      468.43      4.39 o
  -7   0   6      266.08      288.63      3.90 o
  -6   0   6     1186.77     1215.93      8.65 o
  -5   0   6       45.22       39.32      1.24 o
  -4   0   6     1567.72     1598.23      7.58 o
  -3   0   6      280.16      266.53      2.25 o
  -2   0   6      168.59      169.58      2.42 o
  -1   0   6       17.46       22.83      1.36 o
   0   0   6      106.69      147.05      2.72 o
   1   0   6      530.88      594.18      4.01 o
   2   0   6       45.92       35.43      4.54 o
   3   0   6       10.75       11.38      1.13 o
   4   0   6       96.76      105.33      2.90 o
   5   0   6      266.03      276.21      2.99 o
   6   0   6        0.04        3.33      2.32 o
   7   0   6       78.20       79.79      2.94 o
   8   0   6       45.54       37.39      2.95 o
 -11   1   6        1.91        2.64      2.13 o
 -10   1   6       15.81       22.16      2.35 o
  -9   1   6        1.47        0.27      0.89 o
  -8   1   6        5.25        7.16      1.56 o
  -7   1   6       87.55       87.48      2.18 o
  -6   1   6      458.47      457.21      2.06 o
  -5   1   6      238.46      236.96      1.64 o
  -4   1   6       72.59       60.69      0.89 o
  -3   1   6      627.53      640.19      2.91 o
  -2   1   6        0.85        1.04      0.45 o
  -1   1   6       40.61       57.96      2.56 o
   0   1   6       55.99       41.26      1.14 o
   1   1   6     1296.66     1402.16      4.69 o
   2   1   6        2.94        1.74      1.27 o
   3   1   6       37.73       36.55      3.13 o
   4   1   6       20.69       28.27      2.02 o
   5   1   6        6.40        6.99      1.15 o
   6   1   6      168.75      185.90      2.38 o
   7   1   6       68.04       56.08      2.00 o
   8   1   6        6.92        4.38      2.10 o
 -11   2   6       10.75       17.64      2.62 o
 -10   2   6       10.84       17.55      2.03 o
  -9   2   6        0.32        1.05      1.92 o
  -8   2   6        0.65        2.10      1.80 o
  -7   2   6        4.10        3.89      1.12 o
  -6   2   6       45.41       38.00      1.12 o
  -5   2   6       95.15       87.30      1.02 o
  -4   2   6      104.38      106.16      1.11 o
  -3   2   6      333.71      356.54      1.81 o
  -2   2   6      378.13      349.39      3.73 o
  -1   2   6      198.35      218.68      5.16 o
   0   2   6     1803.91     1878.35      7.39 o
   1   2   6      133.73      112.30      1.87 o
   2   2   6        0.53       15.69      6.50 o
   3   2   6        0.01       13.04      4.26 o
   4   2   6        0.03        2.09      2.00 o
   5   2   6        2.17        4.38      1.26 o
   6   2   6       34.98       30.24      1.83 o
   7   2   6       24.94       24.34      1.97 o
   8   2   6        3.76        3.31      2.33 o
 -11   3   6       47.53       48.85      3.28 o
 -10   3   6        1.32        3.21      2.41 o
  -9   3   6        8.79        7.76      1.54 o
  -8   3   6       81.40       80.99      1.76 o
  -7   3   6      807.26      835.45      4.95 o
  -6   3   6        0.16        0.06      0.25 o
  -5   3   6     1141.73     1173.61      4.22 o
  -4   3   6      643.13      679.14      3.34 o
  -3   3   6     2384.23     2404.45     18.09 o
  -2   3   6      568.95      564.79      4.32 o
  -1   3   6      773.81      834.34      4.46 o
   0   3   6      241.97      259.16      1.78 o
   1   3   6       42.98       42.16      0.87 o
   2   3   6       86.07       74.43      3.47 o
   3   3   6      120.31      133.34      3.86 o
   4   3   6       23.91       21.63      2.69 o
   5   3   6      110.25      109.62      1.68 o
   6   3   6       17.61       10.36      1.72 o
   7   3   6        0.47        2.06      1.52 o
   8   3   6        0.26        0.50      3.03 o
 -11   4   6        6.83       11.31      3.35 o
 -10   4   6        0.00        1.24      2.84 o
  -9   4   6        0.47        0.70      1.30 o
  -8   4   6       41.86       40.58      1.63 o
  -7   4   6        0.95        2.68      1.42 o
  -6   4   6      106.72      105.68      1.51 o
  -5   4   6       98.96      101.75      1.45 o
  -4   4   6        0.40        0.67      0.91 o
  -3   4   6      136.11      134.38      1.55 o
  -2   4   6      666.04      623.49      4.81 o
  -1   4   6       56.04       63.11      2.00 o
   0   4   6       87.91       93.86      2.28 o
   1   4   6        3.66        2.62      0.88 o
   2   4   6       41.35       52.16      4.97 o
   3   4   6       23.08       16.28      0.94 o
   4   4   6       50.76       44.08      3.51 o
   5   4   6       36.59       36.45      1.88 o
   6   4   6       49.24       53.37      1.95 o
   7   4   6        7.48        6.18      2.36 o
   8   4   6        0.95        2.11      2.19 o
 -10   5   6        0.53        1.49      3.98 o
  -9   5   6       31.94       30.82      1.69 o
  -8   5   6      103.74      111.68      1.99 o
  -7   5   6      400.34      400.96      2.76 o
  -6   5   6        0.26        1.02      0.74 o
  -5   5   6        6.38       12.06      0.91 o
  -4   5   6       76.43       76.97      1.10 o
  -3   5   6       18.59       21.63      1.01 o
  -2   5   6        0.41        0.25      0.56 o
  -1   5   6      408.79      466.16      2.87 o
   0   5   6       20.93       20.45      1.59 o
   1   5   6        0.39        4.46      0.62 o
   2   5   6      209.06      192.48      4.83 o
   3   5   6       20.08       39.62     11.56 o
   4   5   6       25.04       37.88      4.30 o
   5   5   6       67.77       63.29      2.11 o
   6   5   6       60.66       53.29      2.20 o
   7   5   6        8.49       12.94      1.78 o
   8   5   6        0.35        0.30      0.79 o
 -10   6   6        9.55       12.45      2.12 o
  -9   6   6        2.41        0.83      1.31 o
  -8   6   6        0.22        0.91      0.83 o
  -7   6   6       20.62       27.81      1.38 o
  -6   6   6       28.99       34.40      1.62 o
  -5   6   6       22.18       18.76      1.02 o
  -4   6   6      106.44      120.50      2.78 o
  -3   6   6        1.17        0.42      0.45 o
  -2   6   6       94.83       91.68      1.22 o
  -1   6   6       86.39       76.44      1.83 o
   0   6   6      674.18      643.76      3.26 o
   1   6   6       90.21       83.16      0.99 o
   2   6   6      158.70      144.27      7.09 o
   3   6   6       26.17       48.09      9.34 o
   4   6   6      110.54      105.93      5.72 o
   5   6   6        5.33       13.58      2.51 o
   6   6   6        4.39        3.90      1.70 o
   7   6   6        0.92        2.62      1.31 o
   8   6   6        4.73        4.84      2.07 o
 -10   7   6       14.07       12.74      2.43 o
  -9   7   6        0.57        0.09      1.92 o
  -8   7   6        2.14        3.59      1.56 o
  -7   7   6        1.29        8.02      4.47 o
  -6   7   6        0.16        1.07      1.30 o
  -5   7   6        4.14        3.94      1.06 o
  -4   7   6      130.70      139.61      1.44 o
  -3   7   6       70.72       68.99      1.20 o
  -2   7   6       48.42       46.77      1.48 o
  -1   7   6      265.87      286.41      2.32 o
   0   7   6       10.72       17.35      1.91 o
   1   7   6       37.38       28.31      1.00 o
   2   7   6       23.45       20.38      2.66 o
   3   7   6       49.36       46.80      1.76 o
   4   7   6       18.96       35.72      5.70 o
   5   7   6        0.85        3.57      3.81 o
   6   7   6        1.03        7.37      3.86 o
   7   7   6        1.98        2.64      1.76 o
   8   7   6        0.10        5.39      2.29 o
 -10   8   6       26.64       29.14      3.15 o
  -9   8   6        6.61        5.63      2.29 o
  -8   8   6       35.71       27.71      1.96 o
  -7   8   6        2.84        3.97      1.44 o
  -6   8   6      590.11      591.37      4.45 o
  -5   8   6       19.88       18.57      1.17 o
  -4   8   6       76.04       79.45      2.11 o
  -3   8   6        2.34        3.27      1.07 o
  -2   8   6       43.13       43.44      1.23 o
  -1   8   6      157.92      154.32      2.11 o
   0   8   6       53.36       51.21      1.93 o
   1   8   6       69.86       76.88      1.43 o
   2   8   6        1.09       35.36     15.55 o
   3   8   6       12.82       29.56      8.78 o
   4   8   6        0.53       10.33      7.01 o
   5   8   6       26.20       37.17      4.37 o
   6   8   6       18.49       27.55      4.03 o
   7   8   6        7.89        8.72      3.19 o
   8   8   6        0.01        1.78      1.72 o
 -10   9   6        0.14       53.42     33.66 o
  -9   9   6        1.77        1.54      2.27 o
  -8   9   6        0.29       -0.12      0.27 o
  -7   9   6       39.87       49.38      1.73 o
  -6   9   6        0.49        3.45      1.48 o
  -5   9   6       91.56       75.20      1.67 o
  -4   9   6        0.61        0.16      0.67 o
  -3   9   6      391.24      376.38      5.32 o
  -2   9   6        1.04        0.19      0.72 o
  -1   9   6       51.01       52.99      1.82 o
   0   9   6      379.43      370.38      2.66 o
   1   9   6       85.29       87.02      3.41 o
   2   9   6        2.22        3.18      1.42 o
   3   9   6       12.89       11.63      1.58 o
   4   9   6      167.38      186.70     10.98 o
   5   9   6        1.15       16.08      6.45 o
   6   9   6        3.50       16.87      6.47 o
   7   9   6        2.33       11.00      4.70 o
  -9  10   6        7.33        8.23      2.44 o
  -8  10   6        1.11        2.25      2.10 o
  -7  10   6       20.70       24.57      1.88 o
  -6  10   6        1.21        0.24      0.87 o
  -5  10   6       52.38       45.91      1.57 o
  -4  10   6       17.09       18.65      1.43 o
  -3  10   6      259.33      261.35      4.33 o
  -2  10   6        0.34        4.47      1.45 o
  -1  10   6        5.96        4.52      1.11 o
   0  10   6      105.03       94.76      2.27 o
   1  10   6       32.78       44.07      9.39 o
   2  10   6       37.66       31.41      1.88 o
   3  10   6       19.82       19.21      1.43 o
   4  10   6        0.08        0.26      1.32 o
   5  10   6        1.90        2.80      1.95 o
   6  10   6        1.45       -0.01      0.12 o
   7  10   6        0.35        0.54      3.09 o
  -9  11   6       21.36       20.42      2.75 o
  -8  11   6       69.03       64.97      3.97 o
  -7  11   6       60.88       62.69      2.55 o
  -6  11   6        0.01        1.15      2.81 o
  -5  11   6        5.88        7.36      1.45 o
  -4  11   6       14.17       24.74      2.79 o
  -3  11   6       11.37       13.69      1.68 o
  -2  11   6       98.17       93.41      2.37 o
  -1  11   6       39.23       33.43      1.60 o
   0  11   6        4.69        0.65      1.47 o
   1  11   6        3.99        8.17      5.98 o
   2  11   6       42.21       32.83      1.93 o
   3  11   6      162.10      158.53      3.02 o
   4  11   6        1.16        1.16      2.50 o
   5  11   6        4.79        0.40      1.00 o
   6  11   6        6.13        1.18      1.97 o
   7  11   6        0.11       -0.79      3.09 o
  -9  12   6        2.76        4.00      2.45 o
  -8  12   6       17.98       19.52      2.39 o
  -7  12   6       68.50       66.29      2.48 o
  -6  12   6        7.79        6.18      2.04 o
  -5  12   6        1.30        1.21      1.46 o
  -4  12   6      118.35      118.34      2.67 o
  -3  12   6       12.89       12.61      1.65 o
  -2  12   6       37.42       44.10      1.73 o
  -1  12   6       32.72       27.41      2.70 o
   0  12   6        7.22        3.26      1.37 o
   1  12   6       26.87       18.12      1.67 o
   2  12   6      250.52      252.42      3.67 o
   3  12   6       30.39       21.85      1.55 o
   4  12   6       33.24       31.93      1.83 o
   5  12   6       15.17        9.49      1.88 o
   6  12   6        5.43        1.90      2.95 o
  -8  13   6        3.91        8.18      2.81 o
  -7  13   6        0.02        1.45      2.90 o
  -6  13   6        8.07        8.48      2.55 o
  -5  13   6        0.96        2.02      1.32 o
  -4  13   6       53.67       49.77      1.72 o
  -3  13   6       12.02       17.78      1.65 o
  -2  13   6       16.29       23.19      3.15 o
  -1  13   6       94.95      106.35      3.16 o
   0  13   6       24.08       22.13      1.73 o
   1  13   6      343.87      347.16      4.59 o
   2  13   6        7.82        9.12      1.40 o
   3  13   6       39.28       43.36      1.81 o
   4  13   6        1.49        5.62      1.70 o
   5  13   6       43.63       44.46      2.07 o
   6  13   6        2.59        3.27      2.65 o
  -8  14   6        4.98        4.07      3.08 o
  -7  14   6        5.16        5.55      2.93 o
  -6  14   6        6.14        5.73      2.15 o
  -5  14   6        5.94        6.57      1.78 o
  -4  14   6      110.47      118.15      2.62 o
  -3  14   6       42.77       38.37      2.02 o
  -2  14   6      377.27      373.61      6.46 o
  -1  14   6       43.25       41.32      1.68 o
   0  14   6       78.43       71.43      1.89 o
   1  14   6       43.17       45.57      2.06 o
   2  14   6        8.34       21.34      7.52 o
   3  14   6        0.00        1.09      2.07 o
   4  14   6        2.40        3.25      1.83 o
   5  14   6        2.17        4.13      2.13 o
   6  14   6        1.26        1.51      3.04 o
  -7  15   6        0.08        0.65      3.01 o
  -6  15   6        0.04        3.33      4.21 o
  -5  15   6       16.55       16.49      2.58 o
  -4  15   6        0.03        1.64      2.68 o
  -3  15   6       38.91       30.98      2.04 o
  -2  15   6        3.16        6.93      2.05 o
  -1  15   6       22.62       24.29      2.03 o
   0  15   6       75.65       75.49      2.48 o
   1  15   6        1.35        2.52      1.64 o
   2  15   6       25.71       27.62      2.28 o
   3  15   6        2.70        3.92      2.51 o
   4  15   6        7.23        8.15      2.11 o
   5  15   6       24.06       24.44      2.59 o
  -7  16   6       21.28       26.38      3.50 o
  -6  16   6       12.38       11.71      2.95 o
  -5  16   6       11.41        9.43      2.31 o
  -4  16   6       10.20        4.97      2.47 o
  -3  16   6       67.13       71.23      3.60 o
  -2  16   6        1.23        1.96      1.36 o
  -1  16   6        2.55        6.49      2.41 o
   0  16   6        0.17        1.33      2.80 o
   1  16   6        2.65        3.50      2.19 o
   2  16   6        2.42       13.71      5.01 o
   3  16   6        0.36       32.14     12.14 o
   4  16   6        1.04       -0.93      3.15 o
  -6  17   6       12.44       10.59      3.59 o
  -5  17   6        0.60       -0.11      0.23 o
  -4  17   6        0.99        2.27      2.78 o
  -3  17   6       10.85       14.29      2.05 o
  -2  17   6        0.66        1.89      2.11 o
  -1  17   6       12.09        9.87      2.63 o
   0  17   6        2.47        0.24      2.41 o
   1  17   6       72.33       66.48      2.60 o
   2  17   6        1.60        8.72      4.73 o
   3  17   6        0.52        8.90      6.07 o
   4  17   6        5.70        4.34      3.64 o
  -5  18   6        0.15        2.33      3.50 o
  -4  18   6        3.65        3.46      2.50 o
  -3  18   6       22.75       25.00      2.12 o
  -2  18   6        0.00        4.72      2.78 o
  -1  18   6       11.53        9.93      2.72 o
   0  18   6       18.36       17.14      2.71 o
   1  18   6       16.23       10.70      2.44 o
   2  18   6        0.18        3.42      2.96 o
   3  18   6        0.04       13.99      6.71 o
  -4  19   6        9.96       12.20      4.07 o
  -3  19   6       13.04       15.11      2.21 o
  -2  19   6       27.58       30.90      3.18 o
  -1  19   6        3.13        9.73      3.31 o
   0  19   6        2.08        3.13      2.92 o
   1  19   6        2.50        8.29      3.74 o
   2  19   6        4.76        4.07      3.00 o
  -2  20   6       12.84       10.95      2.36 o
  -1  20   6        8.76       11.39      3.00 o
 -11   1   7       17.80       20.58      2.31 o
 -10   1   7       31.39       29.43      2.17 o
  -9   1   7        2.55        3.49      2.08 o
  -8   1   7      440.80      460.54      3.17 o
  -7   1   7       32.28       36.78      1.44 o
  -6   1   7        2.79        3.08      0.91 o
  -5   1   7       24.98       24.35      0.88 o
  -4   1   7       48.06       53.48      0.94 o
  -3   1   7       16.47       15.46      0.76 o
  -2   1   7        8.44        4.60      0.65 o
  -1   1   7        2.15        4.67      0.60 o
   0   1   7      141.44      151.02      1.86 o
   1   1   7       20.10       18.97      1.05 o
   2   1   7      131.91      143.07     10.74 o
   3   1   7        7.52       26.33      6.31 o
   4   1   7        0.04       20.55      8.84 o
   5   1   7       52.70       55.46      3.35 o
   6   1   7       13.67       16.84      1.98 o
   7   1   7        4.14        9.01      2.19 o
   8   1   7        7.40       15.12      2.68 o
 -11   2   7       16.12       23.26      2.36 o
 -10   2   7        2.52        4.35      1.97 o
  -9   2   7        3.02        2.47      1.59 o
  -8   2   7       28.43       26.15      1.74 o
  -7   2   7      412.57      446.73      2.99 o
  -6   2   7        1.26        1.62      1.05 o
  -5   2   7      811.08      766.99      2.45 o
  -4   2   7      545.74      522.81      2.04 o
  -3   2   7        1.38        1.35      0.73 o
  -2   2   7      250.28      247.58      3.54 o
  -1   2   7       56.25       51.48      2.40 o
   0   2   7       20.52       29.50      2.13 o
   1   2   7      160.54      152.38      2.82 o
   2   2   7        0.00       40.61     15.59 o
   3   2   7        1.26       19.62      6.32 o
   4   2   7      153.27      166.16      6.19 o
   5   2   7       59.47       58.60      4.84 o
   6   2   7        0.73        9.65      3.53 o
   7   2   7       12.36       12.61      1.94 o
   8   2   7        1.09        4.50      2.03 o
 -11   3   7       16.77       21.02      3.57 o
 -10   3   7       12.96        9.04      2.42 o
  -9   3   7        9.00       10.74      1.74 o
  -8   3   7       21.51       16.66      1.51 o
  -7   3   7      221.13      238.26      2.01 o
  -6   3   7       11.01        8.91      1.05 o
  -5   3   7        0.03        0.37      0.35 o
  -4   3   7        7.41        8.73      0.86 o
  -3   3   7        2.31        1.49      0.93 o
  -2   3   7      487.78      495.91      4.46 o
  -1   3   7        0.96        3.29      1.13 o
   0   3   7      138.07      167.51      1.91 o
   1   3   7       98.11       97.62      3.24 o
   2   3   7       12.90       29.21      8.20 o
   3   3   7       28.53       28.60      1.37 o
   4   3   7        2.70       21.45      7.40 o
   5   3   7      109.56      114.52      3.94 o
   6   3   7        2.64        5.54      1.88 o
   7   3   7        0.12        6.98      2.74 o
   8   3   7        0.43        2.86      1.98 o
 -10   4   7        5.47        4.98      2.33 o
  -9   4   7       78.39       74.82      1.99 o
  -8   4   7        2.13        0.15      0.72 o
  -7   4   7      258.00      250.97      2.20 o
  -6   4   7        7.51        3.49      1.44 o
  -5   4   7        0.42        1.02      0.99 o
  -4   4   7        1.08        0.87      0.52 o
  -3   4   7      122.69      118.35      1.94 o
  -2   4   7       81.28       85.19      1.87 o
  -1   4   7      200.64      168.05      3.21 o
   0   4   7       21.43       21.81      2.85 o
   1   4   7        0.03        1.15      0.84 o
   2   4   7       62.15       62.09     11.16 o
   3   4   7        2.02       18.25      6.60 o
   4   4   7      135.65      132.82      9.49 o
   5   4   7       78.29       70.08      4.98 o
   6   4   7        0.71       11.06      4.94 o
   7   4   7        6.96       12.89      2.39 o
   8   4   7        2.22        8.00      2.04 o
 -10   5   7        0.93        4.29      3.17 o
  -9   5   7        3.87        5.64      1.71 o
  -8   5   7       18.12       16.66      1.58 o
  -7   5   7        5.26        6.28      1.44 o
  -6   5   7       19.48       16.55      1.14 o
  -5   5   7        9.06        9.03      1.01 o
  -4   5   7      170.31      173.16      1.40 o
  -3   5   7       47.02       58.38      8.30 o
  -2   5   7      970.61      996.22      6.57 o
  -1   5   7       12.31       15.35      0.94 o
   0   5   7      486.08      479.22      4.43 o
   1   5   7       11.60       15.32      1.03 o
   2   5   7       49.23       46.06      1.87 o
   3   5   7       60.05       58.71      7.94 o
   4   5   7        0.05       25.82      9.32 o
   5   5   7       12.86       13.49      1.46 o
   6   5   7       13.47       26.73      5.95 o
   7   5   7        8.58       16.45      4.10 o
   8   5   7        2.07        7.22      3.49 o
 -10   6   7       58.77       64.87      3.23 o
  -9   6   7       14.42       11.01      1.60 o
  -8   6   7        3.76        6.32      1.45 o
  -7   6   7       23.81       19.84      1.46 o
  -6   6   7        0.91       -0.01      0.61 o
  -5   6   7       20.21       23.57      1.16 o
  -4   6   7        6.86        7.46      0.97 o
  -3   6   7        5.43        7.56      1.06 o
  -2   6   7       11.28        6.13      1.05 o
  -1   6   7       58.64       57.82      1.88 o
   0   6   7       59.42       64.24      3.07 o
   1   6   7       71.48       57.20      1.48 o
   2   6   7      169.43      170.54     16.95 o
   3   6   7      181.42      170.83      9.79 o
   4   6   7       14.74       41.87     11.40 o
   5   6   7        0.13       24.55      9.63 o
   6   6   7        1.30       14.37      6.52 o
   7   6   7        0.17        7.94      3.43 o
 -10   7   7       14.80       13.13      2.71 o
  -9   7   7        0.74        1.84      1.90 o
  -8   7   7       44.59       36.97      1.87 o
  -7   7   7      212.81      231.89      2.62 o
  -6   7   7       97.46       96.26      2.02 o
  -5   7   7        3.27        4.32      1.10 o
  -4   7   7       50.66       47.68      1.38 o
  -3   7   7       35.85       26.19      1.09 o
  -2   7   7        9.19        9.61      1.04 o
  -1   7   7       75.66       66.67      1.98 o
   0   7   7        1.01        3.44      3.00 o
   1   7   7      230.68      236.70      2.46 o
   2   7   7       23.95       25.07      2.13 o
   3   7   7        2.09       30.34     10.33 o
   4   7   7      190.90      182.77      3.60 o
   5   7   7        1.48        8.59      6.16 o
   6   7   7        1.88       18.77      7.20 o
   7   7   7        0.17       15.08      6.87 o
 -10   8   7        0.30        1.92      4.83 o
  -9   8   7       19.28       18.59      2.47 o
  -8   8   7       12.44       14.57      1.59 o
  -7   8   7       98.20      101.86      2.03 o
  -6   8   7       85.15       76.06      1.98 o
  -5   8   7       23.96       21.59      1.19 o
  -4   8   7       18.20       13.28      1.38 o
  -3   8   7        9.73       12.99      1.67 o
  -2   8   7       18.98       19.99      1.19 o
  -1   8   7       15.39       17.10      1.76 o
   0   8   7       22.60       27.01      2.20 o
   1   8   7       70.27       76.49      1.96 o
   2   8   7       83.31       97.81      2.57 o
   3   8   7       26.95       49.38     12.87 o
   4   8   7        8.20       22.73      7.54 o
   5   8   7        0.00       20.00      8.19 o
   6   8   7        0.22       18.76      8.40 o
   7   8   7        0.67       17.48      7.23 o
 -10   9   7        0.38        1.29      4.27 o
  -9   9   7       12.04       10.73      2.45 o
  -8   9   7       62.09       54.45      2.22 o
  -7   9   7       11.74       10.22      1.53 o
  -6   9   7       32.24       25.48      1.94 o
  -5   9   7       56.01       44.78      1.39 o
  -4   9   7        2.83        3.18      1.24 o
  -3   9   7       18.35       19.10      1.50 o
  -2   9   7        0.00        0.01      0.52 o
  -1   9   7       81.23       83.56      1.67 o
   0   9   7       51.94       42.53      2.03 o
   1   9   7        4.17        7.21      1.89 o
   2   9   7       10.38        9.86      1.82 o
   3   9   7       16.49       31.06      9.44 o
   4   9   7        4.55       22.95      8.70 o
   5   9   7        4.57       29.73      9.84 o
   6   9   7       10.36       39.15     11.55 o
   7   9   7       11.86        9.65      3.30 o
  -9  10   7       19.85       22.59      2.51 o
  -8  10   7       24.61       27.92      2.29 o
  -7  10   7       14.85       16.75      1.61 o
  -6  10   7        2.58        5.04      1.59 o
  -5  10   7        1.05        0.46      0.79 o
  -4  10   7       54.32       62.21      2.17 o
  -3  10   7        1.15        0.15      0.67 o
  -2  10   7       50.76       50.47      4.69 o
  -1  10   7        7.75        6.44      1.89 o
   0  10   7       48.81       46.93      2.12 o
   1  10   7       78.34       84.87      7.88 o
   2  10   7        0.09        4.52      2.15 o
   3  10   7       52.25       46.76      1.52 o
   4  10   7        5.47        3.76      1.59 o
   5  10   7        3.15        1.71      1.16 o
   6  10   7        9.57        4.26      3.08 o
   7  10   7        0.00       31.89     21.83 o
  -9  11   7        6.90       10.20      2.51 o
  -8  11   7        6.29        6.48      2.43 o
  -7  11   7        0.92        2.16      1.76 o
  -6  11   7      109.26      118.14      2.29 o
  -5  11   7       26.21       21.00      1.58 o
  -4  11   7       12.60        8.68      1.52 o
  -3  11   7       41.04       37.17      2.51 o
  -2  11   7       10.10       18.44      3.33 o
  -1  11   7       10.29        7.41      2.33 o
   0  11   7      161.20      178.49      3.50 o
   1  11   7       81.80       88.16      2.36 o
   2  11   7      111.17      112.23      2.39 o
   3  11   7        3.67        4.28      1.42 o
   4  11   7       31.96       30.60      1.88 o
   5  11   7        6.63        6.28      2.00 o
   6  11   7        8.81       13.43      3.27 o
  -9  12   7        0.77        0.31      1.86 o
  -8  12   7        0.18        2.34      2.67 o
  -7  12   7       11.60       12.38      2.24 o
  -6  12   7       23.42       20.87      1.81 o
  -5  12   7        0.02        1.21      1.93 o
  -4  12   7       54.65       55.40      1.72 o
  -3  12   7       22.35       23.97      1.84 o
  -2  12   7        8.80        5.37      1.09 o
  -1  12   7       10.11       13.91      3.36 o
   0  12   7       30.85       28.02      1.75 o
   1  12   7       24.94       29.60      3.27 o
   2  12   7       90.77       92.52      6.22 o
   3  12   7      102.13      103.29      2.20 o
   4  12   7        1.89        0.61      1.25 o
   5  12   7       50.62       45.08      2.15 o
   6  12   7        3.75        8.87      3.38 o
  -8  13   7        0.57        0.18      1.42 o
  -7  13   7       10.05       10.24      2.37 o
  -6  13   7        2.68        4.74      2.75 o
  -5  13   7       12.32       12.80      1.68 o
  -4  13   7       71.55       54.93      1.82 o
  -3  13   7       18.38       16.04      1.67 o
  -2  13   7       27.84       24.47      1.78 o
  -1  13   7       14.68       15.81      2.14 o
   0  13   7      136.72      123.25      2.80 o
   1  13   7        0.21        1.60      4.30 o
   2  13   7       11.99       30.96      7.17 o
   3  13   7       15.57       15.98      1.86 o
   4  13   7       10.06        9.80      2.02 o
   5  13   7       15.73       18.08      2.03 o
  -8  14   7       31.74       37.60      2.83 o
  -7  14   7        0.40        0.19      0.27 o
  -6  14   7        9.56       13.31      5.19 o
  -5  14   7       27.44       27.81      1.70 o
  -4  14   7        1.19        2.07      1.07 o
  -3  14   7        1.13        5.21      1.77 o
  -2  14   7        0.30        8.03      2.10 o
  -1  14   7        0.53        2.87      1.78 o
   0  14   7       11.47        0.59      3.35 o
   1  14   7        1.99        2.20      2.05 o
   2  14   7       14.90       16.33      4.38 o
   3  14   7        8.39        5.50      1.74 o
   4  14   7       23.60       21.13      2.35 o
   5  14   7        6.15        9.77      1.90 o
  -7  15   7       14.64       17.68      3.02 o
  -6  15   7        4.90        2.28      2.16 o
  -5  15   7        3.58        1.15      1.79 o
  -4  15   7        8.37        9.17      1.59 o
  -3  15   7       22.45       20.46      2.02 o
  -2  15   7        0.74        1.86      1.80 o
  -1  15   7       20.77       15.93      3.16 o
   0  15   7       15.31       12.12      2.37 o
   1  15   7       15.11       16.35      1.98 o
   2  15   7        0.17       20.84      3.46 o
   3  15   7        0.20       12.54      6.47 o
   4  15   7       65.00       67.03      2.70 o
  -6  16   7        4.06        1.82     18.87 o
  -5  16   7       12.56      214.62    144.87 o
  -4  16   7        6.23        7.09      1.87 o
  -3  16   7        7.56        6.48      2.18 o
  -2  16   7        4.05        6.18      1.87 o
  -1  16   7        3.80        4.01      2.50 o
   0  16   7        4.70        5.36      2.54 o
   1  16   7        9.03        7.57      2.85 o
   2  16   7        0.85        5.46      4.23 o
   3  16   7        9.66       12.09      2.58 o
   4  16   7        0.00        0.67      1.71 o
  -5  17   7        6.94        7.00      2.60 o
  -4  17   7        0.25        3.35      2.12 o
  -3  17   7       40.18       36.63      2.21 o
  -2  17   7        0.03        1.25      1.47 o
  -1  17   7        0.04        0.20      0.79 o
   0  17   7        2.93        4.42      2.79 o
   1  17   7        0.13        2.54      3.37 o
   2  17   7       18.56       19.36      3.90 o
   3  17   7       17.30       14.80      3.60 o
  -5  18   7       10.57        9.04      2.94 o
  -4  18   7       15.53       20.88      2.30 o
  -3  18   7        5.67        7.24      2.08 o
  -2  18   7       26.94       32.39      2.93 o
  -1  18   7        3.64        4.95      2.72 o
   0  18   7       24.13       27.73      3.03 o
   1  18   7        8.51        6.27      3.78 o
   2  18   7        8.01        6.71      3.00 o
  -3  19   7       11.50       10.93      2.28 o
  -2  19   7       14.58        9.99      2.42 o
  -1  19   7       16.62       16.54      3.08 o
   0  19   7        6.14        9.94      3.12 o
 -10   0   8        4.97        4.01      2.77 o
  -9   0   8        1.69        3.01      2.26 o
  -8   0   8       13.93       14.02      2.13 o
  -7   0   8      143.95      137.17      2.89 o
  -6   0   8      324.46      313.37      2.44 o
  -5   0   8       19.35       14.97      1.20 o
  -4   0   8        0.19        1.27      1.00 o
  -3   0   8      374.22      367.55      4.91 o
  -2   0   8      149.70      169.35      4.59 o
  -1   0   8      220.24      202.81      5.42 o
   0   0   8       20.88       17.69      1.49 o
   1   0   8       60.28       81.14      5.23 o
   2   0   8      304.30      281.45      3.80 o
   3   0   8      376.82      418.50     10.72 o
   4   0   8      272.61      263.57     17.42 o
   5   0   8        0.00       -0.13      0.40 o
   6   0   8        4.63        5.02      2.52 o
   7   0   8        3.91       19.87     14.84 o
 -10   1   8        2.93        3.29      1.94 o
  -9   1   8       11.48        9.42      1.77 o
  -8   1   8        5.30        4.32      1.42 o
  -7   1   8      153.82      153.96      2.07 o
  -6   1   8       69.14       68.88      1.23 o
  -5   1   8       56.76       50.88      1.02 o
  -4   1   8      129.16      130.80      2.05 o
  -3   1   8        1.73        1.57      0.88 o
  -2   1   8      302.84      299.24      3.47 o
  -1   1   8      920.65      932.12      6.40 o
   0   1   8      283.65      263.05      4.80 o
   1   1   8        1.13        3.77      1.22 o
   2   1   8        9.35       12.98      1.84 o
   3   1   8       66.29       80.68     10.81 o
   4   1   8       62.96       71.63     11.98 o
   5   1   8       26.17       40.59      9.14 o
   6   1   8       20.66       29.68      8.14 o
   7   1   8        0.90       17.18      6.93 o
 -10   2   8        0.24        2.24      1.94 o
  -9   2   8        6.04        3.56      1.82 o
  -8   2   8       41.61       42.27      1.67 o
  -7   2   8       43.60       48.95      1.34 o
  -6   2   8       33.88       32.22      1.15 o
  -5   2   8        7.22        5.01      0.85 o
  -4   2   8      101.77       95.20      1.28 o
  -3   2   8       64.37       69.13      1.15 o
  -2   2   8        0.01        0.87      0.86 o
  -1   2   8      255.83      254.03      3.50 o
   0   2   8      138.08      117.83      4.39 o
   1   2   8       39.67       38.54      1.97 o
   2   2   8       45.31       43.93      2.36 o
   3   2   8        0.18       30.13     12.76 o
   4   2   8        9.30       31.44     10.76 o
   5   2   8       33.88       40.93      6.75 o
   6   2   8        0.32       10.13      5.53 o
   7   2   8        2.97       22.68      7.68 o
 -10   3   8        0.09        0.04      0.53 o
  -9   3   8        4.05        4.81      1.79 o
  -8   3   8       31.89       27.92      1.61 o
  -7   3   8       11.98        9.25      1.23 o
  -6   3   8       69.46       74.31      1.36 o
  -5   3   8       12.17       14.72      0.88 o
  -4   3   8       54.83       57.31      1.26 o
  -3   3   8        2.64        1.51      1.08 o
  -2   3   8       52.86       49.93      1.46 o
  -1   3   8       40.03       42.57      3.42 o
   0   3   8      369.78      356.09      6.79 o
   1   3   8       25.75       31.81      1.72 o
   2   3   8        2.41        3.50      2.36 o
   3   3   8       61.06       67.34      9.16 o
   4   3   8        3.89        1.53      1.41 o
   5   3   8       12.63       40.34     11.38 o
   6   3   8        0.54       21.57      8.67 o
   7   3   8        5.26       26.68      7.44 o
 -10   4   8       25.23       23.21      2.26 o
  -9   4   8        9.78        8.92      1.75 o
  -8   4   8       80.11       82.64      1.99 o
  -7   4   8       58.46       54.48      1.46 o
  -6   4   8       49.49       41.62      1.52 o
  -5   4   8      109.40       95.46      1.33 o
  -4   4   8        3.40        2.65      0.96 o
  -3   4   8       42.37       35.84      2.28 o
  -2   4   8      405.06      380.56      4.33 o
  -1   4   8       26.05       44.56      5.78 o
   0   4   8        5.20       20.99      4.52 o
   1   4   8        1.82        4.07      1.31 o
   2   4   8      164.87      157.65      3.27 o
   3   4   8      577.63      582.34      3.51 o
   4   4   8        0.27        5.77      4.38 o
   5   4   8        6.93       29.38      9.80 o
   6   4   8        8.16       30.67      9.61 o
   7   4   8       18.88       35.28      7.57 o
 -10   5   8        9.27        6.81      2.25 o
  -9   5   8       75.42       70.70      2.21 o
  -8   5   8        8.23        7.48      1.54 o
  -7   5   8        5.61        5.43      1.15 o
  -6   5   8        1.84        1.31      0.68 o
  -5   5   8        6.62        6.68      1.01 o
  -4   5   8       21.23       18.50      1.04 o
  -3   5   8       58.72       59.97      2.09 o
  -2   5   8       55.70       54.12      1.33 o
  -1   5   8      506.04      473.24      5.06 o
   0   5   8      136.73      170.17      7.18 o
   1   5   8      100.12       93.35      2.05 o
   2   5   8      182.40      165.35      3.83 o
   3   5   8       71.62       84.65     11.15 o
   4   5   8       12.30       18.24      5.78 o
   5   5   8       21.56       46.65     10.88 o
   6   5   8        3.08       34.25     11.97 o
   7   5   8        7.99       32.73      9.60 o
 -10   6   8        0.36        1.29      1.56 o
  -9   6   8        1.80        0.52      1.01 o
  -8   6   8        0.23        2.44      1.66 o
  -7   6   8       57.80       62.18      1.73 o
  -6   6   8        0.04        0.01      1.02 o
  -5   6   8       44.72       43.06      1.26 o
  -4   6   8      130.82      135.55      2.31 o
  -3   6   8       26.61       21.29      1.23 o
  -2   6   8       23.20       24.44      1.38 o
  -1   6   8       73.25       64.31      1.87 o
   0   6   8        0.98        8.65      2.99 o
   1   6   8       15.70       16.93      1.10 o
   2   6   8       87.89       86.46      3.69 o
   3   6   8       14.95       31.53     10.62 o
   4   6   8        0.09       20.80      8.77 o
   5   6   8       31.89       55.91     10.59 o
   6   6   8        2.80       31.38     11.92 o
   7   6   8        0.95       17.38      9.18 o
 -10   7   8        6.52        6.88      3.30 o
  -9   7   8       18.44       21.31      1.89 o
  -8   7   8        0.00        0.38      0.66 o
  -7   7   8      101.19      107.28      2.93 o
  -6   7   8        0.02       -0.42      1.20 o
  -5   7   8       72.72       77.01      1.44 o
  -4   7   8       11.58       10.46      1.08 o
  -3   7   8        3.78        4.96      1.15 o
  -2   7   8       83.02       78.08      2.32 o
  -1   7   8      157.50      145.77      2.33 o
   0   7   8      319.14      309.80      4.47 o
   1   7   8       48.80       41.93      2.57 o
   2   7   8       74.53       50.56      2.06 o
   3   7   8       10.37        9.87      1.97 o
   4   7   8       16.77       39.56     11.30 o
   5   7   8        6.37        7.44      1.62 o
   6   7   8        4.45       41.59     13.66 o
   7   7   8        0.02       37.30     14.46 o
 -10   8   8        0.57       -0.21      0.55 o
  -9   8   8        0.92        3.24      2.25 o
  -8   8   8       38.59       37.88      1.98 o
  -7   8   8       14.80       15.12      1.57 o
  -6   8   8      106.91      108.10      2.06 o
  -5   8   8       60.42       60.78      1.37 o
  -4   8   8        0.02        0.59      0.92 o
  -3   8   8        1.15        0.83      0.72 o
  -2   8   8        1.81        2.15      1.23 o
  -1   8   8      141.77      148.53      2.56 o
   0   8   8      194.70      197.63      2.17 o
   1   8   8      429.49      429.58      4.92 o
   2   8   8      172.38      163.04      4.69 o
   3   8   8        0.73        4.32      1.63 o
   4   8   8       40.99       56.79     10.19 o
   5   8   8        0.11       17.07      6.22 o
   6   8   8        1.90       36.51     14.74 o
  -9   9   8       54.32       57.68      2.82 o
  -8   9   8       35.07       33.36      1.94 o
  -7   9   8        4.46        4.98      1.47 o
  -6   9   8       50.43       56.25      2.03 o
  -5   9   8       28.27       28.18      1.31 o
  -4   9   8       20.77       14.71      1.34 o
  -3   9   8       65.58       65.87      1.56 o
  -2   9   8        2.05        2.36      1.04 o
  -1   9   8       28.76       22.57      1.65 o
   0   9   8      196.52      219.88      2.19 o
   1   9   8      877.28      841.97      8.84 o
   2   9   8        0.68        4.42      1.89 o
   3   9   8       22.59       19.45      1.53 o
   4   9   8       98.86      108.08     12.58 o
   5   9   8       15.47       25.69      8.58 o
   6   9   8       12.66        9.78      2.49 o
  -9  10   8        8.15        4.08      2.52 o
  -8  10   8        0.01        2.15      1.81 o
  -7  10   8        1.01        2.95      1.57 o
  -6  10   8       88.29       81.16      2.13 o
  -5  10   8        9.90       10.11      1.27 o
  -4  10   8        6.78       10.04      1.33 o
  -3  10   8        1.16        0.07      1.03 o
  -2  10   8       29.17       33.90      2.73 o
  -1  10   8      276.89      278.28      4.17 o
   0  10   8       28.22       38.83      2.32 o
   1  10   8      275.96      272.31      8.06 o
   2  10   8       64.45       71.97      2.25 o
   3  10   8       18.55       17.15      1.52 o
   4  10   8       55.85       59.77      2.09 o
   5  10   8        2.54        2.35      1.94 o
   6  10   8        0.59        1.23      2.79 o
  -9  11   8        9.35        9.87      2.76 o
  -8  11   8        0.00        3.00      2.85 o
  -7  11   8       21.09       21.73      1.89 o
  -6  11   8        0.36        2.24      1.90 o
  -5  11   8       35.70       35.99      3.30 o
  -4  11   8       19.65       20.07      1.42 o
  -3  11   8        0.49        0.43      0.71 o
  -2  11   8        6.58        4.52      1.56 o
  -1  11   8       72.32       73.33      3.94 o
   0  11   8      301.30      292.33      4.01 o
   1  11   8       49.14       52.65      2.07 o
   2  11   8       28.88       28.27      1.93 o
   3  11   8       81.43       86.34      2.48 o
   4  11   8       12.01       12.25      1.81 o
   5  11   8        1.47        4.57      2.19 o
  -8  12   8       11.79       11.00      2.45 o
  -7  12   8        6.13       14.39      2.64 o
  -6  12   8        2.94        1.61      1.72 o
  -5  12   8        0.46        0.28      0.81 o
  -4  12   8       58.77       49.15      1.54 o
  -3  12   8        0.16        0.43      0.65 o
  -2  12   8        0.73        2.49      2.38 o
  -1  12   8        5.42        4.25      3.26 o
   0  12   8        3.02        2.90      1.95 o
   1  12   8        6.04        4.88      2.14 o
   2  12   8        0.87        1.20      0.94 o
   3  12   8       34.98       44.34      1.83 o
   4  12   8       12.35       18.08      1.91 o
   5  12   8        5.91        1.72      1.23 o
  -8  13   8       20.67       17.60      2.66 o
  -7  13   8        0.02       -0.15      1.11 o
  -6  13   8        1.02        2.81      1.84 o
  -5  13   8        7.73        5.00      1.79 o
  -4  13   8       26.24       22.36      1.64 o
  -3  13   8        2.12        7.64      3.27 o
  -2  13   8        3.14        2.86      1.28 o
  -1  13   8        2.44        5.29      1.64 o
   0  13   8        4.88        4.03      2.52 o
   1  13   8       16.75       17.71      3.44 o
   2  13   8       52.05       44.28      1.87 o
   3  13   8       31.68       34.02      2.50 o
   4  13   8       13.73       11.89      2.08 o
   5  13   8        5.09        4.06      2.07 o
  -7  14   8        0.36        0.42      1.72 o
  -6  14   8        0.01       -0.26      0.67 o
  -5  14   8        2.62        2.31      1.77 o
  -4  14   8       16.74       20.88      1.71 o
  -3  14   8        0.24        9.19      4.18 o
  -2  14   8        5.91       10.71      2.66 o
  -1  14   8        1.68        1.90      1.11 o
   0  14   8       28.48       24.40      1.87 o
   1  14   8        2.62        0.05      0.81 o
   2  14   8       14.24       19.60      2.84 o
   3  14   8       13.96       16.44      2.02 o
   4  14   8       22.92       18.29      2.26 o
  -7  15   8        0.05        5.49      2.97 o
  -6  15   8        0.56        5.34      5.48 o
  -5  15   8        0.83        0.28      0.83 o
  -4  15   8        1.26        2.00      1.56 o
  -3  15   8       13.35        8.39      2.83 o
  -2  15   8        1.46        0.12      0.99 o
  -1  15   8        2.11        5.03      2.87 o
   0  15   8       24.92       22.03      2.02 o
   1  15   8        1.59        3.20      1.99 o
   2  15   8        0.38        0.11      1.00 o
   3  15   8        6.49        8.53      2.90 o
  -6  16   8        1.06        0.57      1.98 o
  -5  16   8       26.12       28.28      1.98 o
  -4  16   8        1.26        1.90      1.37 o
  -3  16   8        1.10        1.02      1.32 o
  -2  16   8        0.00        4.03      2.98 o
  -1  16   8        0.32        1.49      1.23 o
   0  16   8        1.92        0.04      0.37 o
   1  16   8        0.47        2.04      2.22 o
   2  16   8        0.02        2.18      2.72 o
   3  16   8        1.81        1.73      2.51 o
  -5  17   8        0.91        3.24      3.00 o
  -4  17   8        1.07        2.49      2.25 o
  -3  17   8        0.71        2.46      2.57 o
  -2  17   8        1.86        3.01      2.24 o
  -1  17   8        0.90        1.17      3.12 o
   0  17   8       19.83       16.48      2.98 o
   1  17   8        0.78       -1.08      3.19 o
   2  17   8        0.08       25.97     19.40 o
  -3  18   8        0.02        1.91      3.27 o
  -2  18   8       19.26       23.70      2.68 o
  -1  18   8        0.53        1.69      1.36 o
   0  18   8        8.13        8.13      2.89 o
 -10   1   9        5.76        4.51      1.95 o
  -9   1   9       13.83       10.86      1.55 o
  -8   1   9        0.64        2.52      1.69 o
  -7   1   9        5.23        3.96      1.09 o
  -6   1   9       72.71       70.12      1.29 o
  -5   1   9        2.89        1.86      0.96 o
  -4   1   9       31.04       25.44      1.35 o
  -3   1   9      112.24      109.98      2.82 o
  -2   1   9      335.81      328.71      3.09 o
  -1   1   9      208.64      210.77      4.10 o
   0   1   9       34.44       62.47      8.33 o
   1   1   9      690.02      710.87      3.93 o
   2   1   9      157.33      141.56      5.55 o
   3   1   9       51.25       80.01     15.20 o
   4   1   9       15.38       39.66     13.30 o
   5   1   9        0.41       16.45      7.74 o
   6   1   9        2.81       36.33     14.15 o
   7   1   9        2.46       41.75     16.37 o
 -10   2   9        6.05        6.62      1.98 o
  -9   2   9        0.57        0.90      1.16 o
  -8   2   9       10.14        9.29      1.56 o
  -7   2   9       46.33       46.41      1.28 o
  -6   2   9       31.17       30.97      1.11 o
  -5   2   9        6.41        4.59      0.97 o
  -4   2   9       35.31       33.85      1.33 o
  -3   2   9      616.68      591.97      3.58 o
  -2   2   9      208.42      189.48      2.58 o
  -1   2   9        0.00        5.02      1.78 o
   0   2   9     1240.31     1127.83     10.18 o
   1   2   9       17.15       16.37      1.50 o
   2   2   9       73.88       55.36      3.11 o
   3   2   9        8.66       10.13      2.12 o
   4   2   9       91.95       83.30     13.78 o
   5   2   9        7.12       22.81      6.85 o
   6   2   9       16.85       55.62     14.19 o
   7   2   9        6.54       49.09     16.85 o
 -10   3   9        0.83       -0.35      0.71 o
  -9   3   9        8.56        6.04      2.06 o
  -8   3   9       13.20       12.60      1.52 o
  -7   3   9       10.92       11.97      1.16 o
  -6   3   9       21.36       23.43      1.11 o
  -5   3   9       18.22        6.01      1.64 o
  -4   3   9       10.66       10.62      1.16 o
  -3   3   9      437.46      416.22      4.43 o
  -2   3   9       90.22       90.99      1.80 o
  -1   3   9       11.81       18.93      2.89 o
   0   3   9      320.67      308.85      8.27 o
   1   3   9      103.90      102.73      1.82 o
   2   3   9       10.35        1.09      1.02 o
   3   3   9        1.66        4.26      1.95 o
   4   3   9        2.30       25.81     11.46 o
   5   3   9        0.04       25.05     11.17 o
   6   3   9        0.06       33.94     13.64 o
 -10   4   9        6.61        7.08      2.34 o
  -9   4   9       34.16       40.39      2.05 o
  -8   4   9       13.48        6.73      2.97 o
  -7   4   9        6.79        1.48      1.74 o
  -6   4   9       10.64        4.25      1.43 o
  -5   4   9        5.82        0.84      1.76 o
  -4   4   9      320.00      326.39      2.30 o
  -3   4   9       39.73       36.39      1.29 o
  -2   4   9       42.48       43.06      1.90 o
  -1   4   9      177.34      174.44      3.42 o
   0   4   9      311.03      287.05      2.60 o
   1   4   9        4.76        2.49      1.30 o
   3   4   9      137.95      138.95      3.25 o
   4   4   9       16.72       51.88     12.87 o
   5   4   9        5.24        8.78      4.81 o
   6   4   9        5.89       29.65      9.53 o
 -10   5   9       11.70        9.41      2.10 o
  -9   5   9        0.70        0.00      0.47 o
  -8   5   9        1.04        1.60      1.71 o
  -7   5   9        3.60        3.92      1.30 o
  -6   5   9        8.86        7.34      1.17 o
  -5   5   9      112.33      123.17      1.80 o
  -4   5   9        6.95        1.82      1.18 o
  -3   5   9      205.82      192.55      3.11 o
  -2   5   9        8.25        8.76      1.22 o
  -1   5   9        8.77       21.51      5.64 o
   0   5   9       71.95       80.40      7.16 o
   1   5   9       96.82      105.77      4.01 o
   3   5   9      129.92      124.01      3.80 o
   4   5   9        8.16       40.27     12.35 o
   5   5   9        6.15       24.85      7.87 o
   6   5   9        0.90       20.99      8.27 o
 -10   6   9        0.10        3.14      1.99 o
  -9   6   9        4.06        5.89      1.79 o
  -8   6   9       18.68       20.05      1.62 o
  -7   6   9       32.43       27.03      1.65 o
  -6   6   9       24.08       21.89      1.38 o
  -5   6   9        0.75        0.14      1.01 o
  -4   6   9        7.17        8.62      1.04 o
  -3   6   9        0.44        1.36      0.99 o
  -2   6   9      285.79      288.20      2.32 o
  -1   6   9        0.04        0.51      0.79 o
   0   6   9       69.49       61.47      5.20 o
   1   6   9      170.57      153.66      5.02 o
   2   6   9      149.28      126.54      2.91 o
   3   6   9       22.51       31.09      1.82 o
   4   6   9       28.46       52.10     14.43 o
   5   6   9       11.97       31.19      9.79 o
   6   6   9        0.19       17.79      9.66 o
  -9   7   9        6.47        7.22      1.82 o
  -8   7   9       15.19       14.28      1.84 o
  -7   7   9        1.87        3.88      1.40 o
  -6   7   9        0.05        0.17      0.82 o
  -5   7   9       47.89       42.91      1.35 o
  -4   7   9       52.22       51.45      1.28 o
  -3   7   9       46.71       41.57      1.43 o
  -2   7   9       22.26       23.25      2.54 o
  -1   7   9     1110.35     1047.70     13.27 o
   0   7   9      269.61      267.14      4.76 o
   1   7   9        8.26        6.32      2.01 o
   2   7   9       78.54       68.66      2.85 o
   3   7   9        9.31        8.02      1.88 o
   4   7   9        6.24        6.91      1.91 o
   5   7   9        6.91       31.80     10.29 o
   6   7   9        0.45       25.31     11.69 o
  -9   8   9        6.61        6.55      1.93 o
  -8   8   9        0.94        0.32      0.53 o
  -7   8   9       11.22       12.36      1.64 o
  -6   8   9        0.47        3.43      2.11 o
  -5   8   9       15.18       11.57      1.32 o
  -4   8   9        0.05        1.44      1.46 o
  -3   8   9        7.17        7.33      1.17 o
  -2   8   9        8.12        9.75      1.35 o
  -1   8   9      198.32      195.46      3.48 o
   0   8   9       12.20        8.02      1.90 o
   1   8   9      115.04      129.02      2.95 o
   2   8   9      167.66      135.16      3.04 o
   3   8   9       25.00       32.44      1.83 o
   4   8   9        0.66        3.65      1.83 o
   5   8   9        3.53       39.01     13.15 o
   6   8   9       14.76       50.17     15.32 o
  -9   9   9        0.01        0.44      0.97 o
  -8   9   9        4.66        9.63      1.91 o
  -7   9   9        3.53        5.71      1.58 o
  -6   9   9        1.00        1.03      1.20 o
  -5   9   9        0.02        0.51      0.52 o
  -4   9   9       28.95       33.30      1.58 o
  -3   9   9       20.13       16.10      1.32 o
  -2   9   9        0.00        2.57      1.38 o
  -1   9   9       15.10       17.17      1.52 o
   0   9   9        5.08       10.14      1.95 o
   1   9   9       39.02       38.48      1.81 o
   2   9   9       20.91       27.80      2.91 o
   3   9   9        1.55        2.03      1.28 o
   4   9   9        1.98        0.33      1.83 o
   5   9   9        1.39        2.57      2.05 o
  -9  10   9       30.04       37.10      5.45 o
  -8  10   9        2.75        3.79      1.88 o
  -7  10   9        0.58        0.98      1.96 o
  -6  10   9        0.42        0.09      0.46 o
  -5  10   9        4.14        4.86      1.21 o
  -4  10   9        0.75        0.64      1.00 o
  -3  10   9        1.00        1.40      1.35 o
  -2  10   9        7.11        4.49      1.41 o
  -1  10   9        1.90        8.26      1.77 o
   0  10   9      103.24       99.37      2.37 o
   1  10   9        9.80        8.96      2.26 o
   2  10   9       94.58       85.26      3.15 o
   3  10   9        0.08        2.24      1.58 o
   4  10   9        0.44        0.73      1.01 o
   5  10   9        0.27        1.40      2.52 o
  -8  11   9        5.88        6.47      1.87 o
  -7  11   9        1.90        2.78      1.88 o
  -6  11   9        0.05        0.08      1.14 o
  -5  11   9        0.75        2.37      1.48 o
  -4  11   9       14.58       14.37      1.45 o
  -3  11   9       36.47       33.05      1.64 o
  -2  11   9       27.86       26.90      1.89 o
  -1  11   9      210.46      211.56      4.00 o
   0  11   9        3.26        2.55      1.96 o
   1  11   9       15.20       17.48      2.96 o
   2  11   9        0.30        3.09      1.63 o
   3  11   9       10.50       13.90      2.23 o
   4  11   9        2.36        5.11      2.15 o
   5  11   9        0.31       -0.18      0.81 o
  -8  12   9        9.80        9.62      2.59 o
  -7  12   9        3.24        4.97      1.97 o
  -6  12   9        2.77        1.26      1.26 o
  -5  12   9        0.65        1.05      0.83 o
  -4  12   9        2.09        3.18      1.48 o
  -3  12   9        0.17        7.49      2.05 o
  -2  12   9       23.28       21.08      2.21 o
  -1  12   9       32.80       40.11      1.87 o
   0  12   9       23.29       22.39      2.46 o
   1  12   9       13.88       12.25      3.26 o
   2  12   9       23.06       20.85      1.77 o
   3  12   9        0.07        1.57      1.87 o
   4  12   9        1.83        1.12      1.21 o
  -7  13   9        2.96        0.84      2.56 o
  -6  13   9        1.28        1.46      1.65 o
  -5  13   9        9.25       10.57      1.71 o
  -4  13   9        3.16        4.36      1.53 o
  -3  13   9       13.37       10.25      1.92 o
  -2  13   9        0.41        3.69      2.05 o
  -1  13   9        0.12        2.81      1.73 o
   0  13   9        6.20        4.86      1.93 o
   1  13   9       10.64       11.07      2.35 o
   2  13   9        9.02        8.65      1.98 o
   3  13   9        2.00        1.90      1.93 o
   4  13   9        1.51        3.60      2.09 o
  -7  14   9        1.37        2.14      2.72 o
  -6  14   9        0.55        0.59      1.32 o
  -5  14   9        7.64        6.37      1.74 o
  -4  14   9       10.40       10.13      1.68 o
  -3  14   9        2.02        2.48      1.91 o
  -2  14   9       14.63       18.16      2.72 o
  -1  14   9        7.43        8.33      1.73 o
   0  14   9        1.93        1.60      1.26 o
   1  14   9       10.11       12.60      3.58 o
   2  14   9        0.22        4.46      2.91 o
   3  14   9       20.63       24.64      2.22 o
  -6  15   9        0.03        2.39      2.31 o
  -5  15   9        1.30        1.39      1.16 o
  -4  15   9        0.83        3.14      2.13 o
  -3  15   9        1.44        1.68      1.55 o
  -2  15   9       19.28       20.59      1.97 o
  -1  15   9        0.14        0.87      1.13 o
   0  15   9        4.93        3.54      2.20 o
   1  15   9        1.11        3.54      2.20 o
   2  15   9        0.06        2.15      2.75 o
  -5  16   9        0.20        2.61      2.43 o
  -4  16   9        0.57        1.94      2.16 o
  -3  16   9        6.46        6.52      2.37 o
  -2  16   9        1.93       -0.34      3.60 o
  -1  16   9        6.47        8.93      2.46 o
   0  16   9        2.40        3.05      3.74 o
   1  16   9        0.96        1.17      1.12 o
  -3  17   9        4.09        1.49      2.11 o
  -2  17   9       14.25       17.74      2.45 o
  -1  17   9        0.17        0.82      2.51 o
   0  17   9        2.85        0.23      2.18 o
 -10   0  10       14.28       13.69      2.74 o
  -9   0  10        0.07        0.89      1.33 o
  -8   0  10        1.36        0.64      1.19 o
  -7   0  10       49.04       37.30      2.20 o
  -6   0  10      157.43      147.21      2.80 o
  -5   0  10      596.64      590.50      6.87 o
  -4   0  10       44.10       44.25      2.13 o
  -3   0  10      181.29      178.65      3.28 o
  -2   0  10       80.00       73.97      2.53 o
  -1   0  10     1180.60     1162.59      8.69 o
   0   0  10       21.22       40.26     12.39 o
   1   0  10       14.29       30.42      2.56 o
   2   0  10       84.84       90.74     11.97 o
   3   0  10        0.22        3.70      2.75 o
   4   0  10        0.78       40.54     30.93 o
   5   0  10        0.46        1.17      2.50 o
   6   0  10       12.84       10.28      4.76 o
 -10   1  10        0.19       -0.20      1.78 o
  -9   1  10        1.38        1.38      1.31 o
  -8   1  10        6.21        4.77      1.53 o
  -7   1  10        3.62        0.47      0.91 o
  -6   1  10       29.84       34.25      1.25 o
  -5   1  10      105.13      101.13      1.77 o
  -4   1  10       18.80       16.68      1.67 o
  -3   1  10        8.40        7.03      1.76 o
  -2   1  10      441.85      414.05      3.70 o
  -1   1  10       19.55       22.70      4.33 o
   0   1  10      141.15      145.31      4.70 o
   1   1  10       18.62       26.39      1.78 o
   2   1  10       68.43       43.85      4.81 o
   3   1  10       10.39       13.83      2.24 o
   4   1  10        0.39       38.35     19.88 o
   5   1  10        3.36       31.43     12.30 o
   6   1  10        0.50       30.79     16.20 o
 -10   2  10        0.77        0.16      0.78 o
  -9   2  10        0.00        0.85      2.92 o
  -8   2  10        0.25        0.38      0.63 o
  -7   2  10       24.12       25.98      1.26 o
  -6   2  10        0.97        2.01      0.94 o
  -5   2  10       14.02       17.36      1.50 o
  -4   2  10      125.01      114.01      2.01 o
  -3   2  10        0.92        3.26      1.58 o
  -2   2  10        0.24       11.09      3.20 o
  -1   2  10      227.47      238.98      5.20 o
   0   2  10       69.31       72.13      5.21 o
   1   2  10       13.28       15.20      2.01 o
   2   2  10       12.11       13.14      5.06 o
   3   2  10       16.31       20.82      2.32 o
   4   2  10        0.48       43.21     18.11 o
   5   2  10        0.63       32.63     15.29 o
   6   2  10        0.03       23.58     12.66 o
 -10   3  10        0.00       -0.25      1.88 o
  -9   3  10       10.56       10.56      1.91 o
  -8   3  10        0.33        1.84      1.47 o
  -7   3  10        0.01        0.34      1.37 o
  -6   3  10      146.73      145.39      1.77 o
  -5   3  10       23.53       20.24      1.30 o
  -4   3  10      414.53      414.01      3.03 o
  -3   3  10       15.62       14.03      1.66 o
  -2   3  10      849.45      813.44     11.18 o
  -1   3  10       23.45       37.85      3.83 o
   0   3  10       79.60       89.78      6.63 o
   1   3  10        9.78       11.97      1.91 o
   3   3  10        0.13        2.44      2.06 o
   4   3  10       31.31       31.81      4.13 o
   5   3  10        0.27       31.04     13.26 o
   6   3  10        5.40       32.11     12.00 o
  -9   4  10        4.59        5.23      1.88 o
  -8   4  10       17.76       17.69      1.40 o
  -7   4  10        7.19        4.12      1.17 o
  -6   4  10       10.57        9.95      1.28 o
  -5   4  10        9.05        6.12      0.99 o
  -4   4  10       23.58       20.59      1.56 o
  -3   4  10       61.00       48.36      1.66 o
  -2   4  10       13.54        9.32      1.51 o
  -1   4  10        1.07        9.71      2.81 o
   0   4  10        9.53       24.28      2.51 o
   1   4  10       11.21        8.98      1.83 o
   3   4  10        0.26        4.42      1.99 o
   4   4  10        1.26        2.96      2.22 o
   5   4  10       16.80       46.43     10.98 o
   6   4  10        2.05       33.44     15.13 o
  -9   5  10        4.91        4.92      1.74 o
  -8   5  10        3.79        2.78      1.49 o
  -7   5  10        4.59        3.65      0.93 o
  -6   5  10       31.37       23.45      1.38 o
  -5   5  10        0.06       -0.31      1.43 o
  -4   5  10       36.33       39.53      1.44 o
  -3   5  10       13.81        8.60      1.32 o
  -2   5  10        3.73        3.38      1.46 o
  -1   5  10      123.92      120.16      3.94 o
   0   5  10       49.24       46.98      6.42 o
   1   5  10        3.97        0.27      2.07 o
   2   5  10        4.39        0.19      1.37 o
   3   5  10        6.43        5.24      2.05 o
   4   5  10        7.15        6.99      1.82 o
   5   5  10        0.05       36.97     14.21 o
  -9   6  10       17.19       21.53      2.00 o
  -8   6  10        3.83        4.65      1.44 o
  -7   6  10       25.24       30.91      1.48 o
  -6   6  10       13.75       11.21      1.40 o
  -5   6  10        3.51        2.83      1.17 o
  -4   6  10        3.17        1.38      1.03 o
  -3   6  10      252.45      239.49      2.41 o
  -2   6  10       19.53       24.86      2.12 o
  -1   6  10      314.20      348.20      6.04 o
   0   6  10       16.24       23.98      3.84 o
   1   6  10       32.96       33.54      2.36 o
   2   6  10        0.23       -0.32      1.36 o
   3   6  10        5.64        5.71      2.55 o
   4   6  10        7.00        9.35      2.00 o
   5   6  10        3.74       23.42     12.62 o
  -9   7  10       27.43       29.50      2.09 o
  -8   7  10       14.54       15.92      1.68 o
  -7   7  10        0.69        0.89      1.50 o
  -6   7  10       15.50       11.70      1.46 o
  -5   7  10        6.16        5.06      1.22 o
  -4   7  10        3.28        2.50      1.07 o
  -3   7  10        3.39        3.80      1.23 o
  -2   7  10      135.12      141.76      3.02 o
  -1   7  10        7.07        9.67      2.60 o
   0   7  10       76.33       88.81      3.81 o
   1   7  10       14.55        5.38      2.79 o
   2   7  10       20.26       21.07      4.56 o
   3   7  10        4.27        7.85      1.91 o
   4   7  10        0.02        2.00      2.48 o
   5   7  10        2.33        2.78      2.11 o
  -9   8  10        1.38        3.73      1.89 o
  -8   8  10        0.02        1.21      1.90 o
  -7   8  10        3.61        2.37      1.33 o
  -6   8  10        2.08        2.51      1.77 o
  -5   8  10       59.07       50.66      1.48 o
  -4   8  10       25.83       29.12      1.31 o
  -3   8  10       13.91       10.69      1.33 o
  -2   8  10       31.89       26.37      1.82 o
  -1   8  10       67.86       66.92      3.04 o
   0   8  10       36.59       28.39      3.66 o
   1   8  10        3.12       34.22      4.10 o
   2   8  10       46.40       54.31      3.47 o
   3   8  10        1.20        2.75      2.58 o
   4   8  10        0.01        0.74      1.00 o
   5   8  10        1.83        2.14      2.12 o
  -8   9  10        0.23        0.61      0.64 o
  -7   9  10        0.04        2.56      1.62 o
  -6   9  10        2.66        3.52      1.55 o
  -5   9  10        5.99        6.76      1.36 o
  -4   9  10       14.70       12.25      1.28 o
  -3   9  10        7.39        7.05      1.40 o
  -2   9  10      218.29      210.14      2.18 o
  -1   9  10       49.20       45.62      2.59 o
   0   9  10      193.04      164.75      3.53 o
   1   9  10        0.44        4.04      3.32 o
   2   9  10        7.46        3.73      2.86 o
   3   9  10        1.03        2.86      1.80 o
   4   9  10        0.51       -0.11      1.10 o
  -8  10  10       24.19       27.90      1.88 o
  -7  10  10        9.31        6.11      1.80 o
  -6  10  10       10.47       12.62      1.66 o
  -5  10  10        6.83        7.97      1.35 o
  -4  10  10       25.42       29.30      1.64 o
  -3  10  10        4.62        4.49      1.41 o
  -2  10  10       92.33       94.11      3.20 o
  -1  10  10      101.87      100.51      2.69 o
   0  10  10      115.83      102.73      2.53 o
   1  10  10        0.43        4.06      2.81 o
   2  10  10        0.44        2.01      2.79 o
   3  10  10        0.01        2.50      1.63 o
   4  10  10        0.00        1.69      2.14 o
  -8  11  10        5.43        5.10      1.78 o
  -7  11  10       12.89       11.62      1.90 o
  -6  11  10        8.33        5.50      1.87 o
  -5  11  10        1.63        3.00      1.43 o
  -4  11  10       13.89       12.07      1.72 o
  -3  11  10        0.55        4.67      1.49 o
  -2  11  10        1.59        0.03      1.05 o
  -1  11  10        1.75        4.37      2.15 o
   0  11  10       13.21       13.15      1.93 o
   1  11  10        3.00        6.39      3.14 o
   2  11  10        0.12        1.29      1.22 o
   3  11  10        2.59        0.19      1.40 o
   4  11  10        0.67        1.11      1.49 o
  -7  12  10        4.28        4.99      1.97 o
  -6  12  10        1.31        2.85      2.06 o
  -5  12  10        4.37        3.68      1.45 o
  -4  12  10        0.01        0.40      0.73 o
  -3  12  10       50.46       51.43      2.55 o
  -2  12  10        0.35        1.52      2.07 o
  -1  12  10       88.08       85.97      3.28 o
   0  12  10       18.40       17.10      2.14 o
   1  12  10        7.34        7.31      3.12 o
   2  12  10        3.08        4.67      1.95 o
   3  12  10       18.75       16.40      2.13 o
  -6  13  10        5.69        6.81      1.90 o
  -5  13  10       19.23       20.59      1.89 o
  -4  13  10        1.25        2.35      1.11 o
  -3  13  10        5.00       11.34      1.73 o
  -2  13  10       21.97       23.94      3.70 o
  -1  13  10        5.12        7.49      2.12 o
   0  13  10        8.48       10.22      2.10 o
   1  13  10        1.16        1.98      3.32 o
   2  13  10        2.45        5.32      2.20 o
   3  13  10        8.73       13.17      2.20 o
  -6  14  10        4.99        5.08      1.99 o
  -5  14  10       16.15       17.74      1.99 o
  -4  14  10        1.17        6.09      1.81 o
  -3  14  10       28.42       33.18      3.55 o
  -2  14  10        2.91        6.79      2.53 o
  -1  14  10        0.80       -0.71      1.57 o
   0  14  10        4.87        3.74      2.86 o
   1  14  10        0.03       36.00     21.03 o
   2  14  10        5.38        7.06      2.59 o
  -5  15  10        3.40        5.25      1.99 o
  -4  15  10       11.97       12.71      2.07 o
  -3  15  10        0.00        6.70      3.51 o
  -2  15  10        0.01        3.36      1.99 o
  -1  15  10        0.28       -0.76      2.84 o
   0  15  10        6.34        2.92      2.51 o
   1  15  10        2.00        4.71      2.33 o
  -3  16  10        0.06        2.41      2.30 o
  -2  16  10        4.25        7.97      2.47 o
  -1  16  10        4.06        5.35      2.48 o
  -9   1  11        0.06       -0.22      1.64 o
  -8   1  11        8.18        5.61      1.92 o
  -7   1  11       41.78       43.05      2.06 o
  -6   1  11        6.95        9.39      1.81 o
  -5   1  11       11.21       11.10      1.63 o
  -4   1  11        9.81       10.31      1.88 o
  -3   1  11       40.99       37.70      2.78 o
  -2   1  11        0.07       -0.18      0.53 o
  -1   1  11       13.85       13.14      3.28 o
   0   1  11        6.66       15.41      4.34 o
   1   1  11        0.28        1.59      1.14 o
   2   1  11       10.55        0.01      0.30 o
   3   1  11        5.67       15.37      3.95 o
   4   1  11        1.36        2.71      2.59 o
   5   1  11        8.92       10.49      2.13 o
  -9   2  11        5.53        5.85      1.84 o
  -8   2  11       10.83        8.39      1.89 o
  -7   2  11       38.26       32.95      1.83 o
  -6   2  11      184.41      190.72      2.19 o
  -5   2  11      102.08      103.27      1.94 o
  -4   2  11      266.51      269.48      3.01 o
  -3   2  11       10.01        5.80      1.56 o
  -2   2  11       73.10       67.80      3.04 o
  -1   2  11       13.70       23.44      2.93 o
   0   2  11        5.89        2.56      2.37 o
   1   2  11       77.33       71.79      3.62 o
   2   2  11       21.31       20.54      3.16 o
   3   2  11        0.05        4.12      2.19 o
   4   2  11        0.09        1.95      2.93 o
   5   2  11        1.71        2.85      1.99 o
  -9   3  11       30.14       29.71      2.07 o
  -8   3  11        3.11        3.75      1.63 o
  -7   3  11       26.07       28.50      1.58 o
  -6   3  11      240.45      263.16      3.23 o
  -5   3  11      106.38      105.19      2.18 o
  -4   3  11       56.92       54.08      2.81 o
  -3   3  11       61.41       60.36      1.97 o
  -2   3  11      148.69      150.18      5.34 o
  -1   3  11       45.08       66.03      6.63 o
   0   3  11        0.12        7.73      2.05 o
   1   3  11        7.36        8.60      2.75 o
   2   3  11       15.85        0.96      1.46 o
   3   3  11       13.42       13.59      2.30 o
   4   3  11        0.44        2.67      2.43 o
   5   3  11        0.18        0.01      1.63 o
  -9   4  11        0.05        2.09      2.55 o
  -8   4  11       10.42       12.21      1.57 o
  -7   4  11        1.60        3.04      0.90 o
  -6   4  11       12.68       11.59      1.52 o
  -5   4  11       53.64       52.75      1.63 o
  -4   4  11       51.14       60.58      1.96 o
  -3   4  11       39.38       35.48      1.93 o
  -2   4  11       46.53       35.29      2.21 o
  -1   4  11       51.34       56.88      5.64 o
   0   4  11       26.22       32.83      3.16 o
   1   4  11       17.03       17.40      2.59 o
   3   4  11        3.64        6.74      2.47 o
   4   4  11        1.71        1.50      2.43 o
   5   4  11        0.81        1.00      1.77 o
  -9   5  11        0.10        2.85      2.54 o
  -8   5  11        6.47        5.37      1.49 o
  -7   5  11        2.12        1.19      0.93 o
  -6   5  11        3.31        3.29      1.48 o
  -5   5  11       67.35       66.35      1.69 o
  -4   5  11       15.77       12.39      1.40 o
  -3   5  11      160.63      159.70      2.31 o
  -2   5  11        0.61        2.15      1.62 o
  -1   5  11       15.09       23.60      4.99 o
   0   5  11        0.89       10.36      2.43 o
   1   5  11        2.57        3.79      2.69 o
   3   5  11        0.31        3.77      2.26 o
   4   5  11        0.04        2.95      1.87 o
  -9   6  11       18.67       19.86      1.87 o
  -8   6  11        0.01        1.34      1.30 o
  -7   6  11        0.11       -0.08      0.90 o
  -6   6  11        0.00        0.88      1.04 o
  -5   6  11       80.79       79.48      1.81 o
  -4   6  11        3.44        1.18      1.18 o
  -3   6  11       65.88       70.39      1.95 o
  -2   6  11       80.21       79.36      1.95 o
  -1   6  11        3.73        9.39      4.35 o
   0   6  11        9.78       14.35      2.88 o
   1   6  11        2.14        2.91      4.17 o
   2   6  11       16.38       11.18      3.36 o
   3   6  11        0.68        0.67      3.04 o
   4   6  11        4.15        4.63      2.28 o
  -8   7  11        7.73       10.03      1.68 o
  -7   7  11        2.41        5.60      1.56 o
  -6   7  11       42.00       45.55      1.82 o
  -5   7  11       20.59       19.18      1.59 o
  -4   7  11        5.85        4.55      1.38 o
  -3   7  11        4.66        4.81      1.40 o
  -2   7  11        0.18        7.57      2.75 o
  -1   7  11        0.46        3.92      2.33 o
   0   7  11       12.58       15.93      5.64 o
   1   7  11        3.05        4.96      4.25 o
   2   7  11        6.00        7.97      4.61 o
   3   7  11        7.22        6.88      2.60 o
   4   7  11        0.00        1.55      2.76 o
  -8   8  11       16.50       16.98      1.80 o
  -7   8  11        3.53        5.51      1.50 o
  -6   8  11       17.60       17.32      1.53 o
  -5   8  11        4.53        4.11      1.49 o
  -4   8  11        9.17        5.59      1.46 o
  -3   8  11        1.14        2.23      1.49 o
  -2   8  11       45.33       40.07      2.23 o
  -1   8  11       45.85       39.50      3.44 o
   0   8  11        1.47        9.01      4.34 o
   1   8  11        0.42       -0.49      0.99 o
   2   8  11        1.80       14.10      7.40 o
   3   8  11        2.17        6.61      2.31 o
   4   8  11        0.12        0.06      0.71 o
  -8   9  11       11.63       12.41      1.98 o
  -7   9  11        3.90        4.56      1.75 o
  -6   9  11       33.07       42.12      1.79 o
  -5   9  11        0.10        1.87      1.61 o
  -4   9  11       39.12       45.46      1.66 o
  -3   9  11       15.99       20.55      1.71 o
  -2   9  11       10.27       13.55      1.59 o
  -1   9  11        6.59        8.03      3.54 o
   0   9  11       20.83       20.21      2.75 o
   1   9  11        2.79        8.08      4.50 o
   2   9  11        2.96       16.43      9.82 o
   3   9  11        0.00        1.48      1.73 o
  -7  10  11       20.15       23.99      1.92 o
  -6  10  11       16.44       21.62      1.78 o
  -5  10  11        6.43        5.76      1.78 o
  -4  10  11       19.80       20.43      1.78 o
  -3  10  11        4.69        3.71      1.51 o
  -2  10  11       18.42       14.52      1.98 o
  -1  10  11       23.58       22.17      2.56 o
   0  10  11        1.44        6.85      2.46 o
   1  10  11       21.41       17.65      2.75 o
   2  10  11        0.81        3.07      3.30 o
   3  10  11        0.03        2.15      2.10 o
  -7  11  11        2.56        4.24      2.08 o
  -6  11  11       11.43        9.70      1.88 o
  -5  11  11       56.39       59.91      2.06 o
  -4  11  11      107.93      116.63      3.25 o
  -3  11  11        0.62        8.06      2.04 o
  -2  11  11      114.02      118.77      2.71 o
  -1  11  11        3.54        6.50      1.98 o
   0  11  11       62.44       57.44      2.93 o
   1  11  11        1.06       14.76     12.09 o
   2  11  11        5.66       11.41      2.94 o
  -6  12  11        0.53        3.27      1.82 o
  -5  12  11       32.83       39.55      1.89 o
  -4  12  11        3.47        8.89      1.75 o
  -3  12  11        0.45        3.72      1.40 o
  -2  12  11        0.71        1.83      2.08 o
  -1  12  11        0.54        0.31      2.17 o
   0  12  11        0.13        4.60      3.48 o
   1  12  11       14.38       12.70      4.31 o
   2  12  11        3.40        8.05      2.40 o
  -5  13  11        8.06       13.16      1.70 o
  -4  13  11       15.70       20.34      2.12 o
  -3  13  11       34.27       39.83      2.28 o
  -2  13  11        5.44        2.04      2.70 o
  -1  13  11       25.31       23.86      2.26 o
   0  13  11        0.00        2.95      3.54 o
   1  13  11        0.04        2.84      3.69 o
  -4  14  11        0.34        5.77      1.81 o
  -3  14  11       32.01       33.08      2.18 o
  -2  14  11       17.48       21.11      2.04 o
  -1  14  11        0.72        2.18      2.75 o
   0  14  11        1.91        1.62      3.69 o
  -8   0  12      117.87      125.62      7.43 o
  -7   0  12       87.86      106.07      3.79 o
  -6   0  12       45.33       49.86      6.62 o
  -5   0  12      280.58      288.77      4.77 o
  -4   0  12       22.47       15.74      2.89 o
  -3   0  12       10.40        8.13      3.74 o
  -2   0  12        0.24       16.91      3.87 o
  -1   0  12       73.15       65.34     12.97 o
   0   0  12       93.23       97.07      8.58 o
   1   0  12       12.84       13.67      4.62 o
   3   0  12       26.91       38.98      3.93 o
   4   0  12        7.33        4.25      3.83 o
  -8   1  12       12.93       15.25      2.52 o
  -7   1  12       90.10       96.31      2.39 o
  -6   1  12      168.44      183.15      3.10 o
  -5   1  12       13.18       12.97      2.17 o
  -4   1  12        4.47        1.47      1.59 o
  -3   1  12        7.96        4.91      2.08 o
  -2   1  12        0.10       16.68      3.09 o
  -1   1  12       31.39       33.94      5.89 o
   0   1  12        0.02        3.42      2.08 o
   1   1  12       40.95       24.64      2.02 o
   2   1  12        3.09        8.06      3.76 o
   3   1  12        5.08        8.48      2.66 o
   4   1  12        1.27        0.76      1.71 o
  -8   2  12       14.80       17.45      2.42 o
  -7   2  12       32.27       29.99      2.06 o
  -6   2  12       94.04       96.55      1.93 o
  -5   2  12       24.94       26.25      1.85 o
  -4   2  12        2.64        2.20      1.86 o
  -3   2  12        8.26       10.02      2.03 o
  -2   2  12        5.81       16.68      5.32 o
  -1   2  12        0.27       23.93      2.68 o
   0   2  12       34.51       30.62      2.94 o
   1   2  12        0.60       -0.03      0.57 o
   2   2  12        5.22        8.22      4.16 o
   3   2  12        3.14        9.26      2.53 o
   4   2  12        0.33        3.28      2.83 o
  -8   3  12       14.52       16.24      2.15 o
  -7   3  12        2.73        1.75      0.94 o
  -6   3  12        5.68        6.21      1.45 o
  -5   3  12        7.23        3.70      1.84 o
  -4   3  12       11.63       12.52      1.84 o
  -3   3  12        2.78        5.55      2.04 o
  -2   3  12        3.88       11.96      4.75 o
  -1   3  12        0.70       16.54      5.01 o
   0   3  12        3.36       11.43      2.68 o
   1   3  12       11.10       13.45      2.27 o
   3   3  12        0.64        3.92      2.58 o
   4   3  12        1.90        2.45      2.76 o
  -8   4  12       23.94       27.64      2.20 o
  -7   4  12       16.87       16.01      1.67 o
  -6   4  12        4.94        5.19      1.52 o
  -5   4  12        4.20        4.01      1.51 o
  -4   4  12        0.15        1.27      1.74 o
  -3   4  12        9.58       10.15      2.27 o
  -2   4  12        9.45       19.72      4.48 o
  -1   4  12       17.79       22.91      4.94 o
   0   4  12        3.56       11.15      2.21 o
   1   4  12        9.78        5.23      3.00 o
   3   4  12       13.88       20.01      4.90 o
  -8   5  12        9.22        7.30      1.75 o
  -7   5  12        0.23        0.98      1.45 o
  -6   5  12       12.01       15.40      1.63 o
  -5   5  12       71.84       69.05      1.83 o
  -4   5  12        7.50        6.19      1.70 o
  -3   5  12        0.73        3.05      1.84 o
  -2   5  12       13.63       21.00      3.96 o
  -1   5  12        0.38       11.60      4.23 o
   0   5  12        6.99       14.99      2.41 o
   1   5  12        7.54        4.97      2.93 o
   3   5  12        1.46        2.13      2.13 o
  -8   6  12        0.93        1.37      1.37 o
  -7   6  12        1.62        2.96      1.90 o
  -6   6  12       17.79       17.76      1.76 o
  -5   6  12        0.07        0.02      0.75 o
  -4   6  12       18.89       15.33      1.60 o
  -3   6  12        0.55        1.79      1.93 o
  -2   6  12        0.19        9.58      3.44 o
  -1   6  12        2.12       10.31      4.60 o
   0   6  12        1.77        2.21      1.88 o
   2   6  12        0.42        0.06      4.43 o
   3   6  12        0.05        6.54      4.00 o
  -7   7  12        4.35        2.11      0.81 o
  -6   7  12       17.32       14.44      1.80 o
  -5   7  12        0.54        0.61      0.94 o
  -4   7  12        4.50        4.28      1.56 o
  -3   7  12        3.76        3.43      1.54 o
  -2   7  12        4.64        7.73      3.40 o
  -1   7  12        0.01        0.74      1.85 o
   0   7  12        7.45       10.10      4.80 o
   1   7  12        5.40        3.79      4.89 o
   2   7  12        4.37        6.51      4.41 o
   3   7  12        5.22        6.58      3.03 o
  -7   8  12        0.43        3.37      1.80 o
  -6   8  12       10.16        9.81      1.95 o
  -5   8  12        4.91        4.20      1.14 o
  -4   8  12        0.38        0.60      2.19 o
  -3   8  12        0.18       -0.05      0.43 o
  -2   8  12        1.30       12.87      5.86 o
  -1   8  12        0.26        8.72      3.55 o
   0   8  12       26.03       25.99      4.03 o
   1   8  12        7.40        4.38      3.37 o
   2   8  12        9.18        8.09      4.48 o
  -7   9  12        5.30        7.95      2.18 o
  -6   9  12       11.75       14.70      2.04 o
  -5   9  12       15.08       13.59      1.71 o
  -4   9  12       10.49        8.47      1.64 o
  -3   9  12        1.64        2.33      1.59 o
  -2   9  12        0.00        0.72      3.87 o
  -1   9  12       12.54       18.50      5.01 o
   0   9  12        0.02        0.34      1.13 o
   1   9  12       20.30       20.76      2.97 o
   2   9  12       13.39        6.28      3.31 o
  -6  10  12       20.73       19.20      2.21 o
  -5  10  12        4.94        2.65      1.82 o
  -4  10  12        9.23       11.76      1.84 o
  -3  10  12        5.79       12.97      3.04 o
  -2  10  12        5.42        6.10      2.73 o
  -1  10  12        0.24        5.68      3.57 o
   0  10  12        4.59        6.12      2.79 o
   1  10  12        4.59        3.54      3.81 o
  -5  11  12        5.66        4.59      1.87 o
  -4  11  12        1.46       11.78      4.72 o
  -3  11  12        0.09        0.03      1.11 o
  -2  11  12        0.29        5.54      2.74 o
  -1  11  12        2.24        4.81      2.71 o
   0  11  12        0.11        2.20      3.90 o
   1  11  12        3.75        5.14      3.93 o
  -5  12  12       18.25       21.31      1.95 o
  -4  12  12       11.45       12.44      2.15 o
  -3  12  12       33.33       40.90      2.40 o
  -2  12  12        4.27        8.09      3.26 o
  -1  12  12        9.99       11.96      2.69 o
   0  12  12        2.90        4.53      4.03 o
  -3  13  12        1.12        2.67      2.00 o
  -2  13  12       20.63       27.86      2.65 o
  -8   1  13       16.79       17.51      2.29 o
  -7   1  13        9.18        9.42      2.10 o
  -6   1  13        0.32        2.89      2.59 o
  -5   1  13        4.01        0.78      1.28 o
  -4   1  13        1.73        2.99      2.34 o
  -3   1  13        0.52        1.61      2.49 o
  -2   1  13        0.13        4.58      3.94 o
  -1   1  13        1.25       16.19      5.82 o
   0   1  13        3.73        0.27      1.76 o
   1   1  13        1.68        3.11      3.62 o
   2   1  13       20.92        2.57   2889.04 o
  -7   2  13        9.61        9.56      2.02 o
  -6   2  13        1.75        1.95      2.20 o
  -5   2  13        3.32        2.59      1.67 o
  -4   2  13        8.58        4.99      2.45 o
  -3   2  13        0.05        1.46      1.90 o
  -2   2  13       14.57       24.28      6.37 o
  -1   2  13       14.78       22.49      6.67 o
   0   2  13        2.30        6.59      1.99 o
   1   2  13       39.86       41.19      2.97 o
   2   2  13        8.78        9.32      4.39 o
  -7   3  13        7.85        7.49      2.04 o
  -6   3  13        0.79        0.84      1.08 o
  -5   3  13        2.21        2.14      1.98 o
  -4   3  13       14.38       14.51      2.38 o
  -3   3  13        2.17        0.56      1.39 o
  -2   3  13        4.39        5.89      4.14 o
  -1   3  13        1.43       13.55      4.20 o
   0   3  13        2.11        7.20      2.44 o
   1   3  13        7.67        6.24      4.35 o
   2   3  13        4.05        9.31      4.84 o
  -7   4  13        1.00        0.24      0.45 o
  -6   4  13        2.56        2.04      1.52 o
  -5   4  13        3.79        6.29      1.74 o
  -4   4  13        2.19        3.36      2.26 o
  -3   4  13        5.95        4.00      2.27 o
  -2   4  13        2.12       10.14      3.78 o
  -1   4  13       10.95       14.65      2.55 o
   0   4  13        4.45       10.42      2.44 o
   1   4  13        0.01        2.90      4.16 o
   2   4  13        1.31        2.78      3.09 o
  -7   5  13        1.09        1.16      1.02 o
  -6   5  13        0.85       -0.04      1.43 o
  -5   5  13        3.41        2.63      1.70 o
  -4   5  13       14.13       13.50      2.11 o
  -3   5  13        4.91        3.49      2.09 o
  -2   5  13        0.05        6.60      2.79 o
  -1   5  13        3.63        8.63      3.77 o
   0   5  13        0.14        2.85      2.43 o
   1   5  13        2.61        9.18      4.71 o
   2   5  13        5.23       17.32      3.32 o
  -7   6  13        2.32        1.95      1.75 o
  -6   6  13        0.03        0.46      3.97 o
  -5   6  13        7.69        7.59      1.58 o
  -4   6  13        0.13        0.06      1.18 o
  -3   6  13        2.93        3.07      2.13 o
  -2   6  13        0.26        2.73      1.86 o
  -1   6  13       29.77       38.27      3.45 o
   0   6  13        0.66        2.47      2.64 o
   1   6  13        6.73        2.25      2.33 o
   2   6  13       35.86       33.70     10.80 o
  -6   7  13        6.31        8.08      1.84 o
  -5   7  13        0.36        0.85      1.29 o
  -4   7  13        0.42        0.04      0.58 o
  -3   7  13       11.96       11.87      1.97 o
  -2   7  13        0.21       17.07      9.30 o
  -1   7  13        0.77       12.79      5.28 o
   0   7  13       12.80       14.73      2.95 o
   1   7  13       13.06       14.36      5.57 o
  -6   8  13        0.38        0.88      1.94 o
  -5   8  13        3.76        3.19      1.50 o
  -4   8  13        0.08        0.52      1.37 o
  -3   8  13       18.45       18.21      2.37 o
  -2   8  13       16.25       13.37      3.53 o
  -1   8  13        8.97       11.29      2.98 o
   0   8  13        0.22        1.69      3.66 o
   1   8  13        0.84        0.17      1.64 o
  -5   9  13        0.12        1.57      2.37 o
  -4   9  13        0.80        1.37      2.13 o
  -3   9  13        3.96       10.20      2.50 o
  -2   9  13        0.62        0.71      1.37 o
  -1   9  13        0.84        4.64      3.10 o
   0   9  13        0.85        2.19      3.94 o
  -4  10  13        0.92        6.51      3.19 o
  -3  10  13        0.42        1.65      2.41 o
  -2  10  13        0.23        0.08      0.48 o
  -1  10  13        0.14        3.32      2.13 o
  -6   0  14        4.40        2.25      3.52 o
  -5   0  14        6.92        3.97      3.18 o
  -4   0  14        3.10        4.91      2.74 o
  -3   0  14        5.30       11.29      8.63 o
  -2   0  14        0.71       21.94      4.79 o
  -1   0  14        4.16       10.72      8.79 o
   0   0  14       12.07        9.66      3.29 o
   1   0  14       13.66        8.55      4.76 o
  -6   1  14        3.31        4.30      2.42 o
  -5   1  14        3.30        2.66      2.15 o
  -4   1  14        1.27        4.23      2.18 o
  -3   1  14        0.01        8.91      3.03 o
  -2   1  14        1.91       13.48      4.10 o
  -1   1  14       16.15       27.77      5.96 o
   0   1  14       24.68       19.66      2.42 o
   1   1  14        2.83        0.61      1.58 o
  -6   2  14        1.22        0.62      0.81 o
  -5   2  14        0.23        3.35      2.94 o
  -4   2  14        4.77        6.19      2.47 o
  -3   2  14        2.68       11.00      5.58 o
  -2   2  14       13.22       26.25      6.58 o
  -1   2  14        9.93       12.47      3.24 o
   0   2  14        3.70        5.99      2.54 o
   1   2  14        4.54        6.73      5.33 o
  -6   3  14        0.04       -0.06      0.55 o
  -5   3  14        1.23        3.58      2.09 o
  -4   3  14        0.97        1.94      2.71 o
  -3   3  14        0.77        9.45      4.22 o
  -2   3  14        0.71        9.58      4.78 o
  -1   3  14       20.62       30.38      4.02 o
   0   3  14        5.33       12.17      2.77 o
  -6   4  14        6.42        4.20      1.83 o
  -5   4  14       16.73       15.07      2.22 o
  -4   4  14        2.65        5.33      2.62 o
  -3   4  14       37.65       41.05      6.82 o
  -2   4  14        3.26        8.45      2.90 o
  -1   4  14        6.31       18.02      2.83 o
   0   4  14        1.54        8.90      4.77 o
  -5   5  14        5.65        5.59      1.95 o
  -4   5  14        1.22        0.69      3.03 o
  -3   5  14       53.59       58.88      4.97 o
  -2   5  14       12.11       26.64      6.80 o
  -1   5  14       41.76       51.71      3.75 o
   0   5  14       13.19       19.62      2.47 o
  -5   6  14        0.10       -0.14      0.73 o
  -4   6  14        0.71        0.83      1.22 o
  -3   6  14        0.13        7.78      3.23 o
  -2   6  14       12.80       32.89      8.53 o
  -1   6  14        0.18        5.18      2.86 o
  -4   7  14        7.79        4.98      2.19 o
  -3   7  14        2.92        3.06      2.11 o
  -2   7  14        4.92        5.23      3.82 o
  -1   7  14        1.10        7.10      3.65 o
 
